# Supplementary material for: 1-(4-Chloro­phen­yl)piperazine-1,4-diium tetra­chlorido­zincate(II) monohydrate
Source: Acta Crystallogr Sect E Struct Rep Online. 2008 Jun 7;64(Pt 7):m880. doi: 10.1107/S1600536808016590 (PMC2961817; doi:10.1107/S1600536808016590)
Supplement: Supplementary file 1 [file e-64-0m880-sup1.cif]

##############################################################################
###                                                                        ###
###        Electronic paper (Acta Crystallographica Section E)             ###
###                                                                        ###
##############################################################################
#                                                                            #
# This CIF contains the data in a paper accepted for publication in Acta     #
# Crystallographica Section E. It conforms to the requirements of Notes      #
# for Authors for Section E, and has been peer reviewed under the auspices   #
# of the IUCr Commission on Journals.                                        #
#                                                                            #
# Full details of the Crystallographic Information File format               #
# are given in the paper "The Crystallographic Information File (CIF):       #
# a New Standard Archive File for Crystallography" by S. R. Hall, F. H.      #
# Allen and I. D. Brown [Acta Cryst. (1991), A47, 655-685].                  #
#                                                                            #
# The current version of the core CIF dictionary is obtainable from          #
# ftp://ftp.iucr.org/pub/cif_core.dic. The current version number is 2.4.    #
#                                                                            #
# Software is freely available for graphical display of the structure(s) in  #
# this CIF.  For information consult the CIF home page http://www.iucr.org/  #
# cif/home.html                                                              #
#                                                                            #
# This file may be used for bona fide research purposes within the           #
# scientific community so long as proper attribution is given to the journal # 
# article from which it was obtained.                                        #
#                                                                            #
##############################################################################
                                             
data_global
_audit_creation_method     CRYSTALS_ver_12.85
_journal_date_recd_electronic     2008-05-22
_journal_date_accepted     2008-05-30
_journal_name_full     'Acta Crystallographica, Section E'
_journal_year     2008
_journal_volume     64
_journal_issue      7
_journal_page_first     m880
_journal_page_last     m880
_journal_paper_category     QM
_journal_coeditor_code     BG2190
_publ_contact_author_name     'Cherif Ben Nasr'
_publ_contact_author_address
;
Laboratoire de Chimie des mat\'eriaux
Facult\'e des Sciences de Bizerte
7021 Zarzouna
Tunisia
;
_publ_contact_author_email     cherif_bennasr@yahoo.fr
_publ_section_title
;
1-(4-Chlorophenyl)piperazine-1,4-diium tetrachloridozincate(II) monohydrate
;
loop_
    _publ_author_name
    _publ_author_footnote
    _publ_author_address
    'Ben Gharbia, Imen' .
;
Laboratoire de Chimie des Mat\'eriaux
Facult\'e des Sciences de Bizerte
7021 Zarzouna
Tunisia
;
    'Kefi, Riadh' .
;
Laboratoire de Chimie des Mat\'eriaux
Facult\'e des Sciences de Bizerte
7021 Zarzouna
Tunisia
;
    'El Glaoui, Meher' .
;
Laboratoire de Chimie des Mat\'eriaux
Facult\'e des Sciences de Bizerte
7021 Zarzouna
Tunisia
;
    'Jeanneau, Erwann' .
;
Universti\'e Lyon1
Centre de Diffractom\'etrie Henri Longchambon
43 boulevard du 11 Novembre 1918
69622 Villeurbanne Cedex
France
;
    'Ben Nasr, Cherif' .
;
Laboratoire de Chimie des Mat\'eriaux
Facult\'e des Sciences de Bizerte
7021 Zarzouna
Tunisia
;
_chemical_melting_point     ?
data_I
_chemical_name_systematic
;
1-(4-chlorophenyl)piperazine-1,4-diium tetrachloridozincate(II) monohydrate
;
_chemical_formula_moiety     'C10 H15 Cl N2 2+ , Cl4 Zn 2- , H2 O'
_chemical_formula_sum     'C10 H17 Cl5 N2 O1 Zn1'
_chemical_formula_iupac     '(C10 H15 Cl N2) [Zn Cl4] , H2 O'
_chemical_formula_weight     423.90
_symmetry_cell_setting     monoclinic
_symmetry_space_group_name_H-M     'P 1 21/c 1 '
_symmetry_space_group_name_Hall     '-P 2ybc'
loop_
    _symmetry_equiv_pos_as_xyz
    x,y,z
    -x,-y,-z
    -x,y+1/2,-z+1/2
    x,-y+1/2,z+1/2
_cell_length_a     7.2036(2)
_cell_length_b     15.1575(5)
_cell_length_c     15.4870(5)
_cell_angle_alpha     90
_cell_angle_beta     103.012(2)
_cell_angle_gamma     90
_cell_volume     1647.58(9)
_cell_formula_units_Z     4
_cell_measurement_reflns_used     19642
_cell_measurement_theta_min     0.730
_cell_measurement_theta_max     27.878
_cell_measurement_temperature     293
_exptl_crystal_description     plate
_exptl_crystal_colour     colorless
_exptl_crystal_size_max     0.44
_exptl_crystal_size_mid     0.28
_exptl_crystal_size_min     0.23
_exptl_crystal_density_diffrn     1.709
_exptl_crystal_density_meas     ?
_exptl_crystal_density_method     'not measured'
_exptl_crystal_F_000     856
_exptl_absorpt_coefficient_mu     2.294
_exptl_absorpt_correction_type     analytical
_exptl_absorpt_process_details     '(de Meulenaer & Tompa, 1965)'
_exptl_absorpt_correction_T_min     0.34
_exptl_absorpt_correction_T_max     0.59
_diffrn_ambient_temperature     293
_diffrn_radiation_type     'Mo K\a'
_diffrn_radiation_wavelength     0.71069
_diffrn_radiation_monochromator     graphite
_diffrn_measurement_device_type     'Nonius KappaCCD'
_diffrn_measurement_device     'Nonius KappaCCD'
_diffrn_measurement_method     '\f and \w scans'
_diffrn_reflns_number     20612
_diffrn_reflns_av_R_equivalents     0.085
_diffrn_reflns_theta_min     1.904
_diffrn_reflns_theta_max     27.962
_diffrn_reflns_theta_full     27.123
_diffrn_measured_fraction_theta_max     0.981
_diffrn_measured_fraction_theta_full     0.997
_diffrn_reflns_limit_h_min     -9
_diffrn_reflns_limit_h_max     9
_diffrn_reflns_limit_k_min     -17
_diffrn_reflns_limit_k_max     19
_diffrn_reflns_limit_l_min     -20
_diffrn_reflns_limit_l_max     20
_diffrn_standards_number     0
_diffrn_standards_interval_count     .
_diffrn_standards_interval_time     .
_diffrn_standards_decay_%     ?
_reflns_number_total     3901
_reflns_number_gt     3369
_reflns_threshold_expression     I>2\s(I)
_refine_ls_structure_factor_coef     F
_refine_ls_matrix_type     full
_refine_ls_R_factor_all     0.0604
_refine_ls_R_factor_gt     0.0526
_refine_ls_wR_factor_all     0.0828
_refine_ls_wR_factor_gt     0.0660
_refine_ls_wR_factor_ref     0.0627
_refine_ls_goodness_of_fit_ref     0.8945
_refine_ls_number_reflns     3203
_refine_ls_number_parameters     173
_refine_ls_number_restraints     0
_refine_ls_hydrogen_treatment     constr
_refine_ls_weighting_scheme     calc
_refine_ls_weighting_details
;
weight = 1.0/[1.57+1.32*x+0.866*(2x^2^-1)] * [1-(deltaF/6*sigmaF)^2^]^2^
where x= Fcalc/Fmax
;
_atom_sites_solution_hydrogens     geom
_atom_sites_solution_primary     direct
_refine_ls_shift/su_max     0.000411
_refine_diff_density_max     0.41
_refine_diff_density_min     -0.69
_refine_ls_extinction_method     none
loop_
    _atom_type_symbol
    _atom_type_scat_dispersion_real
    _atom_type_scat_dispersion_imag
    _atom_type_scat_source
    C 0.0033 0.0016 'International Tables Vol C 4.2.6.8 and 6.1.1.4'
    H 0.0000 0.0000 'International Tables Vol C 4.2.6.8 and 6.1.1.4'
    N 0.0061 0.0033 'International Tables Vol C 4.2.6.8 and 6.1.1.4'
    O 0.0106 0.0060 'International Tables Vol C 4.2.6.8 and 6.1.1.4'
    Cl 0.1484 0.1585 'International Tables Vol C 4.2.6.8 and 6.1.1.4'
    Zn 0.2839 1.4301 'International Tables Vol C 4.2.6.8 and 6.1.1.4'
_computing_data_collection     'COLLECT (Nonius, 2001)'
_computing_cell_refinement     'DENZO/SCALEPACK (Otwinowski & Minor, 1997)'
_computing_data_reduction     'DENZO/SCALEPACK (Otwinowski & Minor, 1997)'
_computing_structure_solution     'SIR97 (Altomare <i>et al.</i>,  1999)'
_computing_structure_refinement     'CRYSTALS (Betteridge <i>et al.</i>,  2003)'
_computing_molecular_graphics     'DIAMOND (Brandenburg, 1998)'
_computing_publication_material     'CRYSTALS (Betteridge <i>et al.</i>,  2003)'
loop_
    _atom_site_type_symbol
    _atom_site_label
    _atom_site_fract_x
    _atom_site_fract_y
    _atom_site_fract_z
    _atom_site_U_iso_or_equiv
    _atom_site_adp_type
    _atom_site_occupancy
    _atom_site_disorder_assembly
    _atom_site_disorder_group
    Zn Zn1 0.58976(7) 0.36124(3) 0.65838(3) 0.0375 Uani 1.0000 . .
    Cl Cl1 0.29500(16) 0.42310(8) 0.60275(7) 0.0461 Uani 1.0000 . .
    Cl Cl2 0.75399(15) 0.36476(7) 0.54758(6) 0.0415 Uani 1.0000 . .
    Cl Cl3 0.5442(2) 0.22604(8) 0.70986(10) 0.0568 Uani 1.0000 . .
    Cl Cl4 0.7715(2) 0.44230(9) 0.76618(7) 0.0560 Uani 1.0000 . .
    Cl Cl5 0.29277(18) -0.13523(7) 0.48834(10) 0.0558 Uani 1.0000 . .
    C C1 0.2020(5) 0.1446(2) 0.4005(2) 0.0312 Uani 1.0000 . .
    C C2 0.2558(6) 0.0844(3) 0.3443(3) 0.0410 Uani 1.0000 . .
    C C3 0.2866(7) -0.0026(3) 0.3717(3) 0.0442 Uani 1.0000 . .
    C C4 0.2642(6) -0.0255(3) 0.4557(3) 0.0404 Uani 1.0000 . .
    C C5 0.2183(7) 0.0359(3) 0.5131(3) 0.0441 Uani 1.0000 . .
    C C6 0.1869(7) 0.1230(3) 0.4851(3) 0.0399 Uani 1.0000 . .
    C C7 -0.0002(6) 0.2802(3) 0.3894(3) 0.0404 Uani 1.0000 . .
    C C8 -0.0229(6) 0.3724(3) 0.3515(3) 0.0433 Uani 1.0000 . .
    C C9 0.3249(7) 0.3838(3) 0.3692(3) 0.0468 Uani 1.0000 . .
    C C10 0.3479(6) 0.2911(3) 0.4050(3) 0.0406 Uani 1.0000 . .
    N N1 0.1724(5) 0.2369(2) 0.3687(2) 0.0313 Uani 1.0000 . .
    N N2 0.1516(6) 0.4259(2) 0.3875(3) 0.0466 Uani 1.0000 . .
    O O1 0.0861(5) 0.2511(3) 0.1875(2) 0.0530 Uani 1.0000 . .
    H H1 -0.0199 0.2401 0.1574 0.0730 Uiso 1.0000 . .
    H H2 0.1897 0.2453 0.1746 0.0730 Uiso 1.0000 . .
    H H3 0.2669 0.1008 0.2869 0.0471 Uiso 1.0000 . .
    H H4 0.3213 -0.0443 0.3350 0.0503 Uiso 1.0000 . .
    H H5 0.2084 0.0191 0.5702 0.0511 Uiso 1.0000 . .
    H H6 0.1563 0.1671 0.5231 0.0473 Uiso 1.0000 . .
    H H7 -0.1133 0.2465 0.3632 0.0448 Uiso 1.0000 . .
    H H8 0.0133 0.2821 0.4533 0.0447 Uiso 1.0000 . .
    H H9 -0.0388 0.3688 0.2866 0.0492 Uiso 1.0000 . .
    H H10 -0.1329 0.4027 0.3654 0.0493 Uiso 1.0000 . .
    H H11 0.3148 0.3815 0.3047 0.0543 Uiso 1.0000 . .
    H H12 0.4375 0.4194 0.3985 0.0543 Uiso 1.0000 . .
    H H13 0.4580 0.2643 0.3887 0.0434 Uiso 1.0000 . .
    H H14 0.3750 0.2920 0.4706 0.0430 Uiso 1.0000 . .
    H H15 0.1556 0.2362 0.3097 0.0410 Uiso 1.0000 . .
    H H16 0.1361 0.4792 0.3623 0.0620 Uiso 1.0000 . .
    H H17 0.1605 0.4357 0.4450 0.0620 Uiso 1.0000 . .
loop_
    _atom_site_aniso_label
    _atom_site_aniso_U_11
    _atom_site_aniso_U_22
    _atom_site_aniso_U_33
    _atom_site_aniso_U_12
    _atom_site_aniso_U_13
    _atom_site_aniso_U_23
    Zn1 0.0394(2) 0.0380(2) 0.0350(2) -0.00079(19) 0.00810(19) 0.00223(18)
    Cl1 0.0445(5) 0.0526(6) 0.0407(5) 0.0090(5) 0.0082(4) 0.0053(4)
    Cl2 0.0449(5) 0.0428(5) 0.0392(5) -0.0021(4) 0.0146(4) -0.0012(4)
    Cl3 0.0650(7) 0.0405(6) 0.0698(7) 0.0029(5) 0.0255(6) 0.0136(5)
    Cl4 0.0704(7) 0.0562(7) 0.0350(5) -0.0084(6) -0.0019(5) -0.0027(4)
    Cl5 0.0547(6) 0.0338(5) 0.0785(8) 0.0044(4) 0.0140(6) 0.0126(5)
    C1 0.0360(16) 0.0256(15) 0.0309(16) -0.0002(14) 0.0055(14) -0.0033(13)
    C2 0.048(2) 0.039(2) 0.0367(19) 0.0017(17) 0.0105(16) -0.0033(16)
    C3 0.050(2) 0.034(2) 0.047(2) 0.0069(17) 0.0085(18) -0.0077(17)
    C4 0.0367(18) 0.0305(18) 0.051(2) 0.0021(15) 0.0034(16) 0.0003(16)
    C5 0.050(2) 0.042(2) 0.041(2) 0.0025(18) 0.0112(17) 0.0089(17)
    C6 0.050(2) 0.037(2) 0.0339(19) 0.0010(16) 0.0124(16) -0.0005(15)
    C7 0.0351(18) 0.037(2) 0.051(2) 0.0050(15) 0.0128(16) 0.0027(17)
    C8 0.042(2) 0.039(2) 0.049(2) 0.0095(17) 0.0085(17) 0.0014(17)
    C9 0.047(2) 0.035(2) 0.054(2) -0.0055(17) 0.0040(18) 0.0071(18)
    C10 0.0354(18) 0.033(2) 0.049(2) -0.0031(15) 0.0012(16) 0.0045(16)
    N1 0.0391(16) 0.0263(14) 0.0274(13) 0.0008(12) 0.0055(12) 0.0007(11)
    N2 0.065(2) 0.0284(16) 0.0424(18) 0.0037(15) 0.0030(17) -0.0020(13)
    O1 0.0519(18) 0.067(2) 0.0389(15) 0.0008(16) 0.0065(14) -0.0023(14)
loop_
    _geom_bond_atom_site_label_1
    _geom_bond_atom_site_label_2
    _geom_bond_site_symmetry_1
    _geom_bond_site_symmetry_2
    _geom_bond_distance
    _geom_bond_publ_flag
    Zn1 Cl1 . . 2.3036(11) yes
    Zn1 Cl2 . . 2.2937(11) yes
    Zn1 Cl3 . . 2.2495(13) yes
    Zn1 Cl4 . . 2.2420(12) yes
    Cl5 C4 . . 1.738(4) ?
    C4 C3 . . 1.389(7) ?
    C4 C5 . . 1.378(6) ?
    C3 C2 . . 1.388(6) ?
    C3 H4 . . 0.922 no
    C2 C1 . . 1.376(5) ?
    C2 H3 . . 0.943 no
    C1 N1 . . 1.482(5) ?
    C1 C6 . . 1.378(5) ?
    N1 C7 . . 1.504(5) ?
    N1 C10 . . 1.507(5) ?
    N1 H15 . . 0.893 no
    C7 C8 . . 1.511(6) ?
    C7 H8 . . 0.973 no
    C7 H7 . . 0.970 no
    C8 N2 . . 1.494(6) ?
    C8 H10 . . 0.980 no
    C8 H9 . . 0.988 no
    N2 C9 . . 1.485(7) ?
    N2 H16 . . 0.893 no
    N2 H17 . . 0.891 no
    C9 C10 . . 1.506(6) ?
    C9 H12 . . 0.995 no
    C9 H11 . . 0.985 no
    C10 H14 . . 0.990 no
    C10 H13 . . 0.973 no
    C6 C5 . . 1.392(6) ?
    C6 H6 . . 0.948 no
    C5 H5 . . 0.938 no
    O1 H2 . . 0.820 no
    O1 H1 . . 0.818 no
loop_
    _geom_angle_atom_site_label_1
    _geom_angle_atom_site_label_2
    _geom_angle_atom_site_label_3
    _geom_angle_site_symmetry_1
    _geom_angle_site_symmetry_2
    _geom_angle_site_symmetry_3
    _geom_angle
    _geom_angle_publ_flag
    Cl1 Zn1 Cl2 . . . 107.34(4) ?
    Cl1 Zn1 Cl3 . . . 107.92(5) ?
    Cl2 Zn1 Cl3 . . . 115.30(5) ?
    Cl1 Zn1 Cl4 . . . 112.95(5) ?
    Cl2 Zn1 Cl4 . . . 103.37(5) ?
    Cl3 Zn1 Cl4 . . . 110.04(5) ?
    Cl5 C4 C3 . . . 118.7(3) ?
    Cl5 C4 C5 . . . 119.2(3) ?
    C3 C4 C5 . . . 122.1(4) ?
    C4 C3 C2 . . . 118.6(4) ?
    C4 C3 H4 . . . 120.8 no
    C2 C3 H4 . . . 120.6 no
    C3 C2 C1 . . . 119.0(4) ?
    C3 C2 H3 . . . 119.7 no
    C1 C2 H3 . . . 121.2 no
    C2 C1 N1 . . . 117.1(3) ?
    C2 C1 C6 . . . 122.5(4) ?
    N1 C1 C6 . . . 120.3(3) ?
    C1 N1 C7 . . . 113.9(3) ?
    C1 N1 C10 . . . 110.1(3) ?
    C7 N1 C10 . . . 110.3(3) ?
    C1 N1 H15 . . . 107.8 no
    C7 N1 H15 . . . 107.2 no
    C10 N1 H15 . . . 107.3 no
    N1 C7 C8 . . . 110.1(3) ?
    N1 C7 H8 . . . 109.4 no
    C8 C7 H8 . . . 110.2 no
    N1 C7 H7 . . . 109.7 no
    C8 C7 H7 . . . 108.5 no
    H8 C7 H7 . . . 108.9 no
    C7 C8 N2 . . . 110.4(4) ?
    C7 C8 H10 . . . 111.7 no
    N2 C8 H10 . . . 108.6 no
    C7 C8 H9 . . . 108.8 no
    N2 C8 H9 . . . 107.7 no
    H10 C8 H9 . . . 109.7 no
    C8 N2 C9 . . . 111.6(3) ?
    C8 N2 H16 . . . 108.4 no
    C9 N2 H16 . . . 109.4 no
    C8 N2 H17 . . . 109.2 no
    C9 N2 H17 . . . 112.9 no
    H16 N2 H17 . . . 105.0 no
    N2 C9 C10 . . . 110.9(4) ?
    N2 C9 H12 . . . 108.3 no
    C10 C9 H12 . . . 109.1 no
    N2 C9 H11 . . . 109.6 no
    C10 C9 H11 . . . 108.5 no
    H12 C9 H11 . . . 110.5 no
    N1 C10 C9 . . . 111.0(3) ?
    N1 C10 H14 . . . 110.2 no
    C9 C10 H14 . . . 110.2 no
    N1 C10 H13 . . . 109.9 no
    C9 C10 H13 . . . 108.7 no
    H14 C10 H13 . . . 106.7 no
    C1 C6 C5 . . . 118.7(4) ?
    C1 C6 H6 . . . 120.0 no
    C5 C6 H6 . . . 121.2 no
    C6 C5 C4 . . . 119.0(4) ?
    C6 C5 H5 . . . 120.7 no
    C4 C5 H5 . . . 120.4 no
    H2 O1 H1 . . . 128.4 no
loop_
    _geom_hbond_atom_site_label_D
    _geom_hbond_atom_site_label_H
    _geom_hbond_atom_site_label_A
    _geom_hbond_site_symmetry_D
    _geom_hbond_site_symmetry_H
    _geom_hbond_site_symmetry_A
    _geom_hbond_distance_DH
    _geom_hbond_distance_HA
    _geom_hbond_distance_DA
    _geom_hbond_angle_DHA
    _geom_hbond_publ_flag
    N1 H15 O1 . . . 0.89 1.86 2.742(6) 169 yes
    N2 H16 Cl4 . . 2_666 0.89 2.53 3.249(4) 137 yes
    N2 H16 Cl2 . . 2_666 0.89 2.77 3.352(3) 123 yes
    N2 H17 Cl1 . . . 0.89 2.42 3.261(5) 156 yes
    O1 H1 Cl2 . . 4_454 0.81 2.61 3.342(3) 149 yes
    O1 H2 Cl3 . . 4_554 0.82 2.52 3.258(4) 149 yes
    C5 H5 Cl4 . . 3_646 0.93 2.76 3.686(5) 168 yes
