# Supplementary material for: 1-(4-Chloro­phen­yl)piperazine-1,4-diium tetra­chlorido­zincate(II) monohydrate
Source: Acta Crystallogr Sect E Struct Rep Online. 2008 Jun 7;64(Pt 7):m880. doi: 10.1107/S1600536808016590 (PMC2961817; doi:10.1107/S1600536808016590)
Supplement: Supplementary file 2 [file e-64-0m880-Isup2.hkl]

data_I
#  scale in P 21/c                         
_audit_creation_date        08-03-28
_audit_creation_method      CRYSTALS 

_cell_length_a                    7.2036(2)
_cell_angle_alpha                 90
_cell_length_b                    15.1575(5)
_cell_angle_beta                  103.012(2)
_cell_length_c                    15.4870(5)
_cell_angle_gamma                 90

# NOTE Fc on scale of Fo,      0.54055
# Status flags: 
#    o - used in refinement 
#    < - excluded by I/sigmaI cutoff 
#    x - excluded for another reason  

loop_
_refln_index_h
_refln_index_k
_refln_index_l
_refln_F_squared_meas
_refln_F_squared_calc
_refln_F_squared_sigma
_refln_observed_status
   2   0   0     5940.87     7866.65       87.08 o
   3   0   0      143.79      126.96        2.71 o
   4   0   0      894.19      909.34       14.84 o
   5   0   0      192.28      189.11        3.93 o
   6   0   0      577.66      526.45       11.25 o
   7   0   0      341.39      314.36        9.39 o
   8   0   0        3.75        7.99        2.18 o
   9   0   0        6.19        2.44        4.72 <
   1   1   0      346.35        0.00       13.85 x
   2   1   0     3182.06     3850.52       31.03 o
   3   1   0      410.33      387.68        7.48 o
   4   1   0      589.16      626.48        9.35 o
   5   1   0     1089.12     1104.67       14.20 o
   6   1   0       17.72       14.92        1.13 o
   7   1   0      153.40      126.94        3.71 o
   8   1   0       46.77       47.43        2.69 o
   9   1   0        0.40        0.06        1.15 <
   1   2   0      396.25        0.00        5.22 x
   2   2   0     4849.14     6186.87       50.10 o
   3   2   0       94.86       92.70        3.38 o
   4   2   0      313.91      308.63        4.59 o
   5   2   0       55.25       69.03        1.93 o
   6   2   0       11.18       12.75        1.20 o
   7   2   0       -0.03        0.03        0.54 <
   8   2   0        3.22        2.40        2.11 <
   9   2   0        0.73        4.25        1.31 <
   1   3   0      508.03      472.43        8.11 o
   2   3   0       16.30       11.76        1.55 o
   3   3   0       49.00       45.85        1.99 o
   4   3   0       44.53       37.88        3.64 o
   5   3   0       46.83       50.40        1.60 o
   6   3   0      259.39      255.94        4.23 o
   7   3   0      173.21      189.84        5.51 o
   8   3   0        6.01        7.21        3.32 <
   9   3   0        0.01        0.03        2.62 <
   0   4   0     2887.46     4205.88       54.15 o
   1   4   0     1042.82     1163.68       17.52 o
   2   4   0     1465.57     1572.64       18.36 o
   3   4   0      697.25      723.68       10.20 o
   4   4   0        0.45        0.77        0.14 o
   5   4   0      236.27      232.59        3.75 o
   6   4   0      335.90      325.73        5.29 o
   7   4   0      121.04      120.74        2.90 o
   8   4   0        0.15        0.71        0.50 <
   9   4   0        9.89       12.00        3.34 o
   1   5   0     2974.25     3819.04       45.11 o
   2   5   0      715.27      816.59       10.53 o
   3   5   0      330.83      323.46        5.95 o
   4   5   0       50.62       50.08        3.52 o
   5   5   0       31.36       33.14        1.20 o
   6   5   0       17.01       18.73        1.25 o
   7   5   0      116.83      101.53        3.44 o
   8   5   0      274.84      203.47        8.84 o
   0   6   0      985.59     1019.39       21.84 o
   1   6   0      351.04      395.23        6.41 o
   2   6   0       17.38       12.48        1.05 o
   3   6   0      147.69      121.97        4.33 o
   4   6   0       40.77       44.86        1.42 o
   5   6   0      197.30      187.96        3.69 o
   6   6   0      106.46      112.15        2.52 o
   7   6   0        0.02        0.04        0.74 <
   8   6   0        3.76        5.51        2.37 <
   1   7   0      238.28      205.87        6.04 o
   2   7   0      274.37      278.67        4.68 o
   3   7   0      169.13      175.06        3.51 o
   4   7   0       41.04       46.75        1.46 o
   5   7   0       12.07       15.49        1.26 o
   6   7   0       -0.28        0.08        1.32 <
   7   7   0        0.25        0.68        0.34 o
   8   7   0       -0.50        0.01        1.60 <
   0   8   0     3328.56     3700.66       84.27 o
   1   8   0      349.07      351.72        6.51 o
   2   8   0       80.97       83.02        2.09 o
   3   8   0       42.51       36.06        1.90 o
   4   8   0       10.67        9.82        1.02 o
   5   8   0       81.21       85.79        2.70 o
   6   8   0      148.20      137.19        3.83 o
   7   8   0       66.57       62.84        3.11 o
   8   8   0        0.64        2.46        0.61 <
   1   9   0     2506.67     2793.11       36.76 o
   2   9   0     2081.59     2384.57       26.78 o
   3   9   0        0.60        0.40        0.18 o
   4   9   0       20.69       20.76        1.80 o
   5   9   0      348.79      353.39        6.36 o
   6   9   0      134.45      121.17        3.49 o
   7   9   0       94.29      100.60        3.85 o
   8   9   0      197.73      161.80        8.23 o
   0  10   0     2360.28     2398.53       52.72 o
   1  10   0      104.02       92.22        2.73 o
   2  10   0       74.56       89.55        2.25 o
   3  10   0       84.45       69.06        3.73 o
   4  10   0        0.67        0.64        0.19 o
   5  10   0      210.60      203.57        5.41 o
   6  10   0      211.42      198.04        5.65 o
   7  10   0        0.49        1.74        0.55 <
   8  10   0       -0.24        1.41        2.97 <
   1  11   0       27.73       21.06        2.37 o
   2  11   0       33.83       37.19        1.60 o
   3  11   0        9.22        8.59        0.99 o
   4  11   0       63.15       63.49        2.23 o
   5  11   0        1.11        2.36        1.13 <
   6  11   0       75.56       68.85        3.17 o
   7  11   0        0.78        2.46        0.55 <
   0  12   0      724.01      628.62       19.17 o
   1  12   0      154.69      159.30        3.95 o
   2  12   0        0.05        0.08        1.62 <
   3  12   0       31.42       33.51        1.81 o
   4  12   0       20.36       20.56        2.13 o
   5  12   0      114.66      116.67        4.04 o
   6  12   0       13.99       14.79        2.39 o
   7  12   0       -0.18        0.22        0.84 <
   1  13   0      988.95      938.53       17.50 o
   2  13   0      184.13      199.68        4.60 o
   3  13   0        2.73        2.82        0.59 o
   4  13   0       54.00       53.17        3.63 o
   5  13   0      247.67      233.32        7.01 o
   6  13   0        2.01        2.12        3.03 <
   7  13   0       57.04       43.07        7.61 o
   0  14   0     2065.86     1818.33       53.24 o
   1  14   0      334.49      322.63        7.61 o
   2  14   0       45.21       48.78        2.06 o
   3  14   0       33.07       43.96        2.03 o
   4  14   0       13.18       12.18        2.88 o
   5  14   0       16.50       17.86        2.76 o
   6  14   0       35.05       36.14        4.13 o
   1  15   0        0.02        0.02        0.26 o
   2  15   0       38.76       40.63        2.69 o
   3  15   0      113.73      116.61        5.90 o
   4  15   0       31.55       33.08        4.36 o
   5  15   0        5.86        5.10        3.59 <
   6  15   0        0.80        0.48        2.13 <
   0  16   0      103.63       89.33       10.10 o
   1  16   0        9.36        7.01        1.90 o
   2  16   0       94.55       96.59        6.47 o
   3  16   0       12.54       10.64        5.28 o
   4  16   0        0.19        0.21        0.81 <
   5  16   0        2.44        0.53        1.89 <
   1  17   0       58.86       61.03        5.15 o
   2  17   0       50.17       63.99        7.84 o
   3  17   0        4.60        1.68        4.72 <
   4  17   0        0.21        0.28        0.56 o
   0  18   0      246.14      222.96       18.40 o
   1  18   0       13.55       16.43        4.91 <
   2  18   0       77.11       77.20        6.86 o
   3  18   0       11.34       14.18        4.27 <
   4  18   0        0.99        0.34        1.78 <
   1  19   0       12.82       11.27        4.23 o
   2  19   0       27.90       25.02        4.88 o
  -9   1   1        0.79        2.64        0.97 <
  -8   1   1        1.09        2.45        1.16 <
  -7   1   1      232.60      207.01        4.22 o
  -6   1   1      296.39      291.70        4.94 o
  -5   1   1        4.73        6.38        0.70 o
  -4   1   1      283.10      289.73        5.44 o
  -3   1   1       63.68       60.69        2.32 o
  -2   1   1      932.87      987.64        9.86 o
  -1   1   1      697.46        0.00       26.40 x
   0   1   1       -0.58        0.00        0.14 <
   1   1   1      590.80        0.00        8.48 x
   2   1   1      246.98      248.11        3.33 o
   3   1   1      695.04      745.05        8.58 o
   4   1   1     1393.77     1478.08       15.67 o
   5   1   1       68.59       71.31        1.64 o
   6   1   1       44.67       38.21        2.10 o
   7   1   1       20.81       16.37        2.52 o
   8   1   1        3.67        1.25        3.06 <
   9   1   1        0.89        1.12        0.67 <
  -9   2   1        2.14        1.55        2.22 <
  -8   2   1        0.71        2.03        0.46 o
  -7   2   1       60.75       53.36        1.90 o
  -6   2   1        3.80        6.41        0.91 o
  -5   2   1     1243.23     1244.22       14.38 o
  -4   2   1     1917.80     1999.31       19.77 o
  -3   2   1      158.07      174.51        2.26 o
  -2   2   1      248.12      255.02        3.67 o
  -1   2   1     1002.49        0.00       14.54 x
   1   2   1     1286.13     1570.20       14.61 o
   2   2   1     1877.31     2060.08       20.11 o
   3   2   1      311.33      351.38        4.10 o
   4   2   1     1483.50     1521.93       18.75 o
   5   2   1       24.13       30.91        1.46 o
   6   2   1     1902.49     1823.02       26.69 o
   7   2   1      360.54      303.51        8.81 o
   8   2   1        0.02        0.08        0.62 <
   9   2   1       17.52       16.30        2.50 o
  -9   3   1       40.90       30.82        3.73 o
  -8   3   1        0.06        0.21        0.91 <
  -7   3   1      112.65      101.45        2.79 o
  -6   3   1      298.18      295.17        4.59 o
  -5   3   1      303.65      326.38        4.24 o
  -4   3   1       37.05       44.64        1.41 o
  -3   3   1      119.41      128.84        2.66 o
  -2   3   1     1960.93     2204.91       25.71 o
  -1   3   1      902.26      955.98       13.37 o
   0   3   1     1534.03     1885.88       20.48 o
   1   3   1        1.07        0.88        0.32 o
   2   3   1     1352.92     1568.69       15.78 o
   3   3   1      979.83     1021.65       13.10 o
   4   3   1        0.02        0.02        0.16 o
   5   3   1      269.13      279.52        4.21 o
   6   3   1      210.32      214.47        4.29 o
   7   3   1       77.37       67.19        2.84 o
   8   3   1      240.84      184.05        8.57 o
   9   3   1       10.32        7.84        3.56 <
  -9   4   1       18.92       21.25        3.07 o
  -8   4   1       30.13       23.97        2.67 o
  -7   4   1        0.01        0.02        0.31 o
  -6   4   1       21.75       27.58        1.50 o
  -5   4   1      108.34      110.33        3.23 o
  -4   4   1      595.81      618.13        7.70 o
  -3   4   1      102.40       85.17        3.56 o
  -2   4   1      343.20      343.85        5.12 o
  -1   4   1     1052.71     1090.10       19.83 o
   0   4   1     1096.49     1231.19       15.95 o
   1   4   1      420.28      432.62        6.83 o
   2   4   1      333.50      333.17        4.29 o
   3   4   1        1.07        0.90        0.42 o
   4   4   1      512.28      528.25        6.33 o
   5   4   1       29.44       36.66        1.37 o
   6   4   1        6.09        7.96        0.86 o
   7   4   1        5.20        9.07        1.18 o
   8   4   1       25.31       26.42        2.98 o
  -9   5   1        0.07        0.70        4.40 <
  -8   5   1       -0.02        0.03        1.49 <
  -7   5   1       22.24       33.13        1.52 o
  -6   5   1       50.09       45.58        1.68 o
  -5   5   1       57.70       62.91        2.35 o
  -4   5   1      614.54      631.04        8.65 o
  -3   5   1      403.03      370.23        9.80 o
  -2   5   1        4.74        4.19        0.69 o
  -1   5   1      630.81      566.27       15.04 o
   0   5   1     1018.35     1106.69       16.19 o
   1   5   1        9.59        7.05        0.81 o
   2   5   1      495.02      510.41        7.12 o
   3   5   1      148.17      154.92        3.75 o
   4   5   1      199.09      206.02        3.21 o
   5   5   1        9.51       10.02        0.82 o
   6   5   1       71.62       70.96        1.81 o
   7   5   1        6.57       17.40        1.24 o
   8   5   1        0.00        0.00        0.82 <
  -8   6   1        0.08        1.14        1.08 <
  -7   6   1        0.27        0.80        0.27 o
  -6   6   1       12.51       16.24        1.12 o
  -5   6   1      618.21      610.87        9.40 o
  -4   6   1     1022.92     1040.96       14.30 o
  -3   6   1       39.06       36.32        1.32 o
  -2   6   1      446.08      437.93        6.82 o
  -1   6   1      263.68      248.69        5.31 o
   0   6   1     1130.06     1208.76       17.36 o
   1   6   1     3446.02     4560.85       47.94 o
   2   6   1     1274.46     1439.73       16.34 o
   3   6   1      268.04      255.63        6.63 o
   4   6   1       48.67       51.86        1.42 o
   5   6   1        4.37        5.33        0.74 o
   6   6   1      360.51      342.04        5.90 o
   7   6   1      230.70      182.18        6.46 o
   8   6   1        0.28        2.61        1.31 <
  -8   7   1        2.78        2.31        2.91 <
  -7   7   1       -0.01        0.01        1.41 <
  -6   7   1       97.10       91.28        2.77 o
  -5   7   1      135.70      132.47        3.14 o
  -4   7   1      101.16      108.27        2.38 o
  -3   7   1     2158.22     2241.13       29.76 o
  -2   7   1     4148.05     4305.39       61.41 o
  -1   7   1      856.29      888.63       12.81 o
   0   7   1      119.56       96.39        2.68 o
   1   7   1        0.06        0.05        0.14 o
   2   7   1      239.37      263.30        3.79 o
   3   7   1      172.61      181.90        3.18 o
   4   7   1      379.45      380.48        6.11 o
   5   7   1      932.63      916.40       13.07 o
   6   7   1      623.71      582.25       10.31 o
   7   7   1       67.38       61.69        3.40 o
   8   7   1      143.59      128.99        9.75 o
  -8   8   1        0.32        1.14        2.74 <
  -7   8   1        0.01        0.02        0.35 o
  -6   8   1        3.35        3.72        0.86 o
  -5   8   1      263.98      287.65        6.87 o
  -4   8   1      228.85      240.41        4.40 o
  -3   8   1        8.31        7.04        1.01 o
  -2   8   1      143.79      138.26        3.25 o
  -1   8   1       70.32       65.88        2.34 o
   0   8   1     1157.55     1153.76       18.00 o
   1   8   1     1850.72     1946.11       25.62 o
   2   8   1     1120.01     1130.48       17.55 o
   3   8   1      224.60      196.40        5.58 o
   4   8   1       20.06       21.30        1.46 o
   5   8   1       75.17       84.19        2.22 o
   6   8   1       93.76       82.32        3.26 o
   7   8   1        4.12        7.90        1.53 o
   8   8   1        0.02        0.24        3.04 <
  -8   9   1        6.27        8.88        3.47 <
  -7   9   1        2.76        3.69        1.30 o
  -6   9   1        6.36        5.60        1.47 o
  -5   9   1      248.34      263.30        4.95 o
  -4   9   1      125.11      136.47        2.89 o
  -3   9   1       28.18       28.23        2.04 o
  -2   9   1      101.08       87.51        2.63 o
  -1   9   1      481.47      409.08       12.88 o
   0   9   1       17.78       13.52        1.30 o
   1   9   1       85.62       87.69        2.29 o
   2   9   1        0.00        0.00        0.13 o
   3   9   1       50.97       45.45        2.08 o
   4   9   1      250.21      264.80        4.85 o
   5   9   1       14.84       19.51        1.77 o
   6   9   1        0.14        0.10        1.61 <
   7   9   1        6.51       10.77        1.62 o
   8   9   1       14.38       17.34        2.77 o
  -8  10   1        5.17        7.60        3.27 <
  -7  10   1        2.37        5.02        1.17 o
  -6  10   1        0.21        0.44        0.31 o
  -5  10   1      204.54      206.88        6.38 o
  -4  10   1      844.69      877.56       13.08 o
  -3  10   1       22.03       24.51        1.33 o
  -2  10   1       63.53       61.56        2.75 o
  -1  10   1      234.00      242.88        4.47 o
   0  10   1      159.00      144.69        3.96 o
   1  10   1      234.20      231.69        5.12 o
   2  10   1       17.34       14.66        1.08 o
   3  10   1       44.67       41.10        2.54 o
   4  10   1       17.89       19.81        1.37 o
   5  10   1       57.09       59.35        2.83 o
   6  10   1      136.06      124.77        4.36 o
   7  10   1        8.41        8.11        2.36 o
  -7  11   1      114.21      107.37        4.32 o
  -6  11   1      170.61      165.19        5.39 o
  -5  11   1       69.65       68.04        3.17 o
  -4  11   1        1.41        1.34        0.47 o
  -3  11   1       19.44       17.22        1.53 o
  -2  11   1      924.18      891.46       15.61 o
  -1  11   1      598.12      599.91       10.15 o
   0  11   1        5.41        3.86        1.12 o
   1  11   1      213.39      193.67        4.57 o
   2  11   1       14.94       14.01        1.09 o
   3  11   1        5.92        5.19        0.96 o
   4  11   1       18.40       18.60        1.47 o
   5  11   1      316.05      295.32        8.05 o
   6  11   1       23.88       32.78        2.87 o
   7  11   1      125.42      108.17        5.54 o
  -7  12   1       17.33       22.73        2.55 o
  -6  12   1        0.31        0.42        0.96 <
  -5  12   1      217.95      210.71        7.89 o
  -4  12   1      204.51      205.43        5.13 o
  -3  12   1       52.12       58.54        2.05 o
  -2  12   1      303.62      293.58        6.19 o
  -1  12   1        0.08        0.06        0.16 o
   0  12   1      454.67      410.36        8.94 o
   1  12   1       96.26       91.21        3.18 o
   2  12   1      160.11      155.49        3.68 o
   3  12   1        3.35        3.51        0.65 o
   4  12   1       34.52       33.57        3.16 o
   5  12   1       31.44       32.40        2.59 o
   6  12   1      162.17      175.91        6.68 o
   7  12   1       34.70       34.18        3.45 o
  -7  13   1       52.28       37.95        4.24 o
  -6  13   1       57.60       53.33        4.26 o
  -5  13   1       14.31       19.04        2.00 o
  -4  13   1        4.33        4.43        1.08 o
  -3  13   1       14.64       14.83        1.23 o
  -2  13   1       46.96       48.49        2.13 o
  -1  13   1       92.37       71.59        4.31 o
   0  13   1       50.48       49.21        2.63 o
   1  13   1       99.93       84.80        3.26 o
   2  13   1        0.40        0.35        0.28 o
   3  13   1       56.39       56.39        2.58 o
   4  13   1        5.81        7.40        1.46 o
   5  13   1        6.48        7.46        2.28 <
   6  13   1       15.90       15.64        3.09 o
  -6  14   1       15.52       24.23        3.66 o
  -5  14   1      103.24       98.69        5.72 o
  -4  14   1        6.51        6.76        2.68 <
  -3  14   1       26.90       31.58        2.04 o
  -2  14   1       13.39       15.49        1.64 o
  -1  14   1       58.13       47.21        2.74 o
   0  14   1      159.25      133.91        4.43 o
   1  14   1      147.22      150.75        4.02 o
   2  14   1       14.52       15.23        1.27 o
   3  14   1       36.70       37.91        2.37 o
   4  14   1       44.85       47.72        3.11 o
   5  14   1        4.05        5.25        3.40 <
   6  14   1       31.22       31.60        3.89 o
  -6  15   1       32.83       35.93        4.69 o
  -5  15   1        3.81        6.44        2.25 <
  -4  15   1      166.02      149.02        7.45 o
  -3  15   1      161.91      161.30        8.51 o
  -2  15   1       71.62       64.37        4.30 o
  -1  15   1      205.97      220.76        6.74 o
   0  15   1      168.60      154.54        6.70 o
   1  15   1       40.69       44.07        2.74 o
   2  15   1       37.91       37.28        2.20 o
   3  15   1       28.43       27.60        4.75 o
   4  15   1      197.79      189.36        8.43 o
   5  15   1      104.46      106.64        6.04 o
  -5  16   1       59.34       62.96        5.15 o
  -4  16   1      103.88      107.13        6.47 o
  -3  16   1       79.35       73.23        6.14 o
  -2  16   1        5.18        6.31        3.71 <
  -1  16   1      265.97      269.75       11.93 o
   0  16   1      199.02      189.40        9.67 o
   1  16   1       90.91      103.75        5.07 o
   2  16   1       46.44       52.23        3.87 o
   3  16   1       19.60       21.34        3.76 o
   4  16   1       55.75       57.71        4.52 o
   5  16   1        0.82        0.46        1.49 <
  -4  17   1        0.21        0.51        4.30 <
  -3  17   1      132.51      118.73        7.32 o
  -2  17   1       58.74       59.36        5.16 o
  -1  17   1       10.59        7.38        2.48 o
   0  17   1       17.59       18.81        3.54 o
   1  17   1       25.46       11.89        4.59 o
   2  17   1        9.07       13.40        4.75 <
   3  17   1       74.78       76.23        6.57 o
   4  17   1       43.10       51.77        4.88 o
  -4  18   1        1.84        8.14        5.50 <
  -3  18   1        4.61        4.28        3.90 <
  -2  18   1       -4.98        1.31        4.81 <
  -1  18   1        4.04        3.19        2.60 <
   0  18   1       -0.97        0.01        2.14 <
   1  18   1       10.44        8.66        3.41 o
   2  18   1       27.54       26.61        4.55 o
   3  18   1        0.73        0.78        0.57 o
  -2  19   1       15.69       16.52        4.32 o
  -1  19   1        3.94        1.09        4.52 <
   0  19   1        7.90        0.54        5.36 <
   1  19   1        3.37        8.92        3.88 <
   2  19   1       -0.19        0.13        5.86 <
  -9   0   2       -0.28        1.10        5.14 <
  -8   0   2        9.89        8.26        2.46 o
  -7   0   2      154.26      131.54        4.53 o
  -6   0   2        5.01        5.96        1.11 o
  -5   0   2      586.07      622.08       11.13 o
  -4   0   2     4126.98     4331.68       62.28 o
  -3   0   2        5.39        5.62        0.69 o
  -2   0   2      748.91      798.04       19.06 o
  -1   0   2     2060.20        0.00       50.53 x
   1   0   2     7200.98    10546.65      226.74 o
   2   0   2     8604.12    11767.71      205.41 o
   3   0   2     1672.99     2004.42       31.00 o
   4   0   2      670.13      669.75       16.84 o
   5   0   2      116.57      105.55        4.62 o
   6   0   2      169.94      167.46       10.02 o
   7   0   2       40.20       36.07        3.64 o
   8   0   2       35.09       37.89        3.40 o
  -9   1   2        1.30        1.54        1.24 <
  -8   1   2        0.34        1.40        0.37 o
  -7   1   2        9.87        9.65        1.01 o
  -6   1   2     1014.91      967.75       13.21 o
  -5   1   2        1.14        0.76        0.46 o
  -4   1   2      789.96      804.20        9.32 o
  -3   1   2      942.41     1093.36       10.44 o
  -2   1   2      951.88     1046.29       13.80 o
  -1   1   2     2069.50        0.00       28.82 x
   1   1   2     3151.85     3706.06       36.31 o
   2   1   2       22.95       23.47        2.46 o
   3   1   2     1056.35     1120.54       19.85 o
   4   1   2     1145.93     1201.18       16.88 o
   5   1   2        1.78        2.94        0.70 o
   6   1   2      408.82      394.54        9.07 o
   7   1   2      172.59      137.67        5.99 o
   8   1   2        2.45        4.75        1.82 <
  -9   2   2        2.45        3.59        2.49 <
  -8   2   2        9.76        8.22        1.82 o
  -7   2   2       61.97       69.96        2.57 o
  -6   2   2        6.74        5.72        1.05 o
  -5   2   2       22.99       23.35        0.96 o
  -4   2   2      305.18      301.49        4.02 o
  -3   2   2       93.92       90.27        1.80 o
  -2   2   2       12.16       10.96        1.80 o
  -1   2   2        1.52        1.24        0.52 o
   0   2   2      743.70        0.00        7.79 x
   1   2   2     1010.51     1052.59       11.17 o
   2   2   2     2005.13     2276.20       20.66 o
   3   2   2      134.71      144.21        2.29 o
   4   2   2       49.82       51.39        1.74 o
   5   2   2       23.98       32.18        2.48 o
   6   2   2        0.50        1.73        1.67 <
   7   2   2        0.49        1.14        0.47 o
   8   2   2        5.73        9.37        2.31 o
  -9   3   2        0.60        0.75        3.02 <
  -8   3   2        1.14        3.08        0.79 o
  -7   3   2      197.96      166.26        4.05 o
  -6   3   2      331.31      321.11        4.78 o
  -5   3   2      143.17      143.17        3.59 o
  -4   3   2       49.49       41.45        1.26 o
  -3   3   2      423.51      453.62        5.71 o
  -2   3   2     1863.11     2127.96       23.12 o
  -1   3   2     1366.50     1554.35       19.70 o
   0   3   2      533.51      544.14        7.45 o
   1   3   2      157.68      165.62        2.40 o
   2   3   2      104.52       99.05        2.06 o
   3   3   2      523.59      550.08        6.34 o
   4   3   2       92.04       93.90        2.00 o
   5   3   2        0.02        0.04        0.45 <
   6   3   2       40.17       49.03        2.27 o
   7   3   2       48.88       43.03        2.77 o
   8   3   2        0.92        0.65        0.92 <
  -9   4   2       31.51       32.38        3.58 o
  -8   4   2       20.64       19.47        2.26 o
  -7   4   2      240.64      220.30        4.96 o
  -6   4   2       71.97       80.42        2.31 o
  -5   4   2      732.49      729.50        8.80 o
  -4   4   2     1611.49     1640.67       20.09 o
  -3   4   2      900.51      905.92       11.87 o
  -2   4   2       66.97       49.63        3.40 o
  -1   4   2      874.33      867.19       13.34 o
   0   4   2     2138.80     2467.96       29.98 o
   1   4   2      827.85      963.59       11.52 o
   2   4   2     2253.07     2394.98       28.48 o
   3   4   2      170.28      166.02        2.64 o
   4   4   2        4.26        4.04        0.71 o
   5   4   2       81.97       79.87        1.97 o
   6   4   2       66.77       68.18        2.58 o
   7   4   2      174.30      154.37        5.22 o
   8   4   2        7.54        2.10        3.20 <
  -9   5   2        2.96        2.65        3.05 <
  -8   5   2        0.02        0.07        0.63 <
  -7   5   2       73.13       68.65        2.34 o
  -6   5   2      608.60      551.10        9.30 o
  -5   5   2     1860.42     1843.56       22.19 o
  -4   5   2      117.83      107.11        2.38 o
  -3   5   2     2601.28     2806.03       33.82 o
  -2   5   2       17.81       13.03        1.60 o
  -1   5   2      552.05      515.87        9.96 o
   0   5   2     1040.35     1116.62       15.35 o
   1   5   2     3370.12     4236.94       40.51 o
   2   5   2       97.17       81.06        2.14 o
   3   5   2      914.67     1026.04       11.36 o
   4   5   2      331.56      352.68        4.63 o
   5   5   2      120.03      117.84        2.49 o
   6   5   2       38.18       53.38        2.78 o
   7   5   2       20.45       22.40        1.99 o
   8   5   2       73.83       60.06        3.52 o
  -8   6   2       23.86       17.05        2.99 o
  -7   6   2        4.05        8.46        0.99 o
  -6   6   2        1.23        1.93        0.43 o
  -5   6   2      166.92      166.92        2.96 o
  -4   6   2       30.32       35.63        1.34 o
  -3   6   2       78.70       76.11        1.78 o
  -2   6   2       64.84       63.76        1.93 o
  -1   6   2      725.95      612.58       17.92 o
   0   6   2     1274.86     1304.17       19.73 o
   1   6   2      813.62      921.45       10.80 o
   2   6   2     1386.85     1477.18       17.52 o
   3   6   2      110.07      103.40        2.32 o
   4   6   2      556.59      542.57        7.35 o
   5   6   2       29.95       30.82        1.25 o
   6   6   2       44.89       43.45        1.65 o
   7   6   2       61.11       65.34        3.58 o
   8   6   2       32.54       31.48        3.08 o
  -8   7   2        7.00        6.26        2.14 o
  -7   7   2        9.33       10.62        1.62 o
  -6   7   2       23.75       26.96        1.78 o
  -5   7   2        0.14        0.18        0.21 o
  -4   7   2       43.60       36.91        1.62 o
  -3   7   2      313.27      270.43        8.40 o
  -2   7   2      252.47      233.86        4.86 o
  -1   7   2       67.33       75.88        1.83 o
   0   7   2       17.16        0.19        1.36 o
   1   7   2      779.81      769.88       10.41 o
   2   7   2        5.10        4.13        0.55 o
   3   7   2      200.91      189.23        3.88 o
   4   7   2       59.92       58.79        1.81 o
   5   7   2        5.55        8.73        0.83 o
   6   7   2      100.55      102.42        2.52 o
   7   7   2        6.82        7.13        1.85 o
   8   7   2        6.41        3.50        3.31 <
  -8   8   2       12.76       10.94        3.77 o
  -7   8   2        0.59        1.20        0.36 <
  -6   8   2        2.98        3.89        0.76 o
  -5   8   2      145.37      146.61        3.15 o
  -4   8   2     1137.70     1047.47       17.14 o
  -3   8   2        5.43        4.49        1.18 o
  -2   8   2      130.31      116.67        3.24 o
  -1   8   2     1045.73      952.43       17.45 o
   0   8   2      264.88      239.08        5.59 o
   1   8   2     1975.60     2262.00       23.72 o
   2   8   2     4538.79     5131.71       54.82 o
   3   8   2        9.64        9.43        0.92 o
   4   8   2      126.74      132.02        2.88 o
   5   8   2       22.65       20.01        1.43 o
   6   8   2       18.60       22.48        1.80 o
   7   8   2       21.43       29.69        2.57 o
   8   8   2       57.85       57.48        4.66 o
  -8   9   2        8.52       17.15        2.27 o
  -7   9   2        6.39        4.87        1.79 o
  -6   9   2      738.42      723.79       12.58 o
  -5   9   2      365.65      356.30        7.07 o
  -4   9   2      121.75      118.32        2.95 o
  -3   9   2      699.35      746.35       10.19 o
  -2   9   2      198.59      158.77        8.52 o
  -1   9   2        5.84        3.90        0.67 o
   0   9   2     1170.24     1141.81       18.55 o
   1   9   2     1722.84     1763.14       24.34 o
   2   9   2       19.87       20.17        1.26 o
   3   9   2      526.48      540.83        8.09 o
   4   9   2      815.55      816.44       12.46 o
   5   9   2       92.51       91.69        3.03 o
   6   9   2       82.25       80.45        4.74 o
   7   9   2       13.45       13.92        2.81 o
  -8  10   2       21.80       19.07        4.35 o
  -7  10   2       24.33       32.25        2.12 o
  -6  10   2       -0.14        0.18        0.67 <
  -5  10   2      154.69      146.90        4.80 o
  -4  10   2      710.03      689.98       11.81 o
  -3  10   2       40.67       43.49        1.65 o
  -2  10   2        0.28        0.25        0.17 o
  -1  10   2       63.82       56.70        2.25 o
   0  10   2       50.99       51.14        1.90 o
   1  10   2      200.61      188.10        3.81 o
   2  10   2      465.79      423.40        9.75 o
   3  10   2      146.44      149.00        3.50 o
   4  10   2       91.79       88.03        3.36 o
   5  10   2        7.02        9.89        1.24 o
   6  10   2       29.15       28.66        2.11 o
   7  10   2       12.59       12.76        3.37 o
  -7  11   2       10.41       13.12        2.75 o
  -6  11   2        8.86       10.49        1.64 o
  -5  11   2       53.45       51.43        3.97 o
  -4  11   2        5.23        6.93        1.38 o
  -3  11   2      589.70      629.03       10.28 o
  -2  11   2       54.81       52.64        2.13 o
  -1  11   2      200.71      192.15        4.14 o
   0  11   2       86.48       82.75        2.88 o
   1  11   2       10.35        8.70        1.02 o
   2  11   2        0.26        0.32        0.24 o
   3  11   2       95.78       90.49        3.65 o
   4  11   2        4.22        4.44        0.94 o
   5  11   2        0.99        1.36        0.39 o
   6  11   2       -1.51        0.46        1.85 <
   7  11   2       -0.41        0.21        3.61 <
  -7  12   2        0.34        1.01        0.50 <
  -6  12   2        3.87        3.40        2.72 <
  -5  12   2       43.14       45.88        2.75 o
  -4  12   2       18.87       19.53        1.67 o
  -3  12   2        6.58        7.47        0.98 o
  -2  12   2        2.06        4.82        1.33 <
  -1  12   2       63.83       61.09        2.24 o
   0  12   2      103.37       95.57        3.02 o
   1  12   2      356.08      347.51        6.79 o
   2  12   2      919.34      870.53       13.73 o
   3  12   2       34.09       41.25        2.06 o
   4  12   2       38.52       42.36        2.25 o
   5  12   2        0.22        0.28        0.28 o
   6  12   2       -2.55        3.00        3.01 <
   7  12   2        3.16        9.73        4.95 <
  -7  13   2       11.25       21.18        3.03 o
  -6  13   2      224.82      201.64        9.20 o
  -5  13   2       28.60       27.19        2.90 o
  -4  13   2       42.74       37.28        2.67 o
  -3  13   2      220.61      231.98        5.23 o
  -2  13   2        7.79        7.04        0.96 o
  -1  13   2      371.47      371.71        7.80 o
   0  13   2      239.73      207.16        5.63 o
   1  13   2      325.05      331.20        6.57 o
   2  13   2        3.88        4.36        0.79 o
   3  13   2       90.29       94.21        2.79 o
   4  13   2      229.40      242.28        5.98 o
   5  13   2       28.33       32.55        2.36 o
   6  13   2        7.47       11.90        1.99 o
  -6  14   2        2.80        2.51        3.34 <
  -5  14   2      166.69      157.82        7.20 o
  -4  14   2      305.05      284.69        9.52 o
  -3  14   2       21.29       18.77        2.16 o
  -2  14   2       11.49       10.03        1.39 o
  -1  14   2       37.93       34.13        2.38 o
   0  14   2        2.61        2.13        1.65 <
   1  14   2      337.16      337.65        7.57 o
   2  14   2      360.90      338.96        7.26 o
   3  14   2      304.38      304.81        6.96 o
   4  14   2       47.74       52.46        2.61 o
   5  14   2        7.98       10.87        2.72 o
   6  14   2       20.83       21.01        4.29 o
  -6  15   2        2.17        2.44        2.36 <
  -5  15   2        0.30        0.14        1.44 <
  -4  15   2        0.38        3.15        3.09 <
  -3  15   2       54.76       51.14        4.28 o
  -2  15   2       16.70       13.54        3.09 o
  -1  15   2       51.44       52.43        3.84 o
   0  15   2      112.24      115.31        4.50 o
   1  15   2      198.85      194.36        5.97 o
   2  15   2       28.99       32.49        2.09 o
   3  15   2      155.34      158.23        5.54 o
   4  15   2       -0.65        0.11        0.84 <
   5  15   2        1.88        5.51        3.29 <
  -5  16   2        9.75        7.35        3.70 o
  -4  16   2        2.79        2.62        2.34 <
  -3  16   2        1.95        1.96        1.13 o
  -2  16   2        2.48        2.09        1.32 o
  -1  16   2       43.07       36.77        4.43 o
   0  16   2        4.42        4.61        2.70 <
   1  16   2       12.55       12.20        1.72 o
   2  16   2        0.04        0.04        0.42 o
   3  16   2        1.61        1.16        3.76 <
   4  16   2        0.00        0.01        3.80 <
   5  16   2       17.41       19.57        3.21 o
  -4  17   2       13.18       10.34        4.15 o
  -3  17   2        0.01        0.01        0.37 o
  -2  17   2       24.32       21.47        4.03 o
  -1  17   2        9.95        6.32        4.30 <
   0  17   2       99.30      103.83        6.24 o
   1  17   2      164.22      191.08        7.54 o
   2  17   2        4.09        2.07        2.90 <
   3  17   2      219.75      185.21        9.93 o
   4  17   2        7.72       10.12        3.36 <
  -4  18   2      284.35      245.81       12.64 o
  -3  18   2       12.11        9.89        4.81 <
  -2  18   2       52.45       46.50        8.57 o
  -1  18   2       52.31       55.08        7.32 o
   0  18   2      143.90      130.13       12.05 o
   1  18   2       20.06       15.97        4.16 o
   2  18   2      174.38      153.13       10.16 o
   3  18   2        3.15        4.76        5.42 <
  -2  19   2        3.34        5.69        3.83 <
   0  19   2       23.51       28.96        8.02 o
   1  19   2       22.12       19.16        5.28 o
   2  19   2       -0.42        0.49        1.56 <
  -9   1   3       -0.64        0.52        0.92 <
  -8   1   3       66.66       70.69        3.88 o
  -7   1   3       67.86       67.46        2.00 o
  -6   1   3        5.04        3.56        0.96 o
  -5   1   3       10.17        9.77        0.78 o
  -4   1   3      891.65      967.49        9.38 o
  -3   1   3     1978.73     2211.83       20.93 o
  -2   1   3      170.33      161.90        2.72 o
  -1   1   3     2785.49     3018.26       45.19 o
   0   1   3     3123.45     3906.69       50.97 o
   1   1   3      188.45      185.57        9.35 o
   2   1   3       11.32       12.48        0.59 o
   3   1   3      211.52      206.15        3.66 o
   4   1   3       12.17       17.32        1.47 o
   5   1   3      172.50      181.37        5.08 o
   6   1   3       31.39       38.16        2.49 o
   7   1   3      151.98      135.56        4.70 o
   8   1   3        5.65        7.60        1.88 o
  -9   2   3       36.85       31.64        3.14 o
  -8   2   3      274.34      237.91        6.90 o
  -7   2   3      142.75      128.18        3.94 o
  -6   2   3       89.57       93.78        2.13 o
  -5   2   3       77.54       81.67        1.58 o
  -4   2   3      373.27      316.60        8.73 o
  -3   2   3     1553.53     1698.92       17.38 o
  -2   2   3     1113.62     1152.28       16.35 o
  -1   2   3      842.22      928.14       13.22 o
   0   2   3      269.49      239.70        3.82 o
   1   2   3       39.38       31.26        2.03 o
   2   2   3     2549.58     2866.22       29.51 o
   3   2   3     1318.96     1464.05       18.01 o
   4   2   3        0.68        0.65        0.35 o
   5   2   3        9.39       12.28        1.50 o
   6   2   3       49.94       49.81        2.23 o
   7   2   3        6.39        7.41        2.03 o
   8   2   3      117.18      103.73        4.45 o
  -9   3   3        0.08        0.53        0.91 <
  -8   3   3       29.11       32.75        2.11 o
  -7   3   3       54.47       51.23        1.88 o
  -6   3   3      109.70       94.36        2.39 o
  -5   3   3      662.25      646.20        8.16 o
  -4   3   3      327.81      376.46        4.42 o
  -3   3   3      362.42      372.28        4.73 o
  -2   3   3      114.34       95.71        4.42 o
  -1   3   3       43.58       31.88        1.47 o
   0   3   3     2384.41     2727.07       29.05 o
   1   3   3     3219.16     3700.06       37.31 o
   2   3   3     1016.21      982.83       13.18 o
   3   3   3      996.16      986.01       13.13 o
   4   3   3      308.99      288.63        5.28 o
   5   3   3        0.05        0.08        0.28 o
   6   3   3       13.54       22.69        1.88 o
   7   3   3      284.67      250.91        8.55 o
   8   3   3       14.64       11.67        3.40 o
  -9   4   3       46.33       44.47        4.17 o
  -8   4   3        7.04        7.49        2.01 o
  -7   4   3       17.42       23.45        1.60 o
  -6   4   3      130.60      123.28        2.81 o
  -5   4   3      326.38      316.29        6.31 o
  -4   4   3       90.88       77.20        2.82 o
  -3   4   3     1461.35     1507.87       18.66 o
  -2   4   3       10.35        7.46        0.99 o
  -1   4   3      561.24      525.67       10.33 o
   0   4   3      640.33      637.17        8.45 o
   1   4   3      769.69      775.45       10.21 o
   2   4   3      227.04      227.60        3.13 o
   3   4   3      863.32      826.86       13.12 o
   4   4   3        9.64       11.09        0.95 o
   5   4   3      111.08      125.75        4.97 o
   6   4   3       33.04       31.96        2.08 o
   7   4   3       40.65       36.33        2.50 o
   8   4   3       42.14       34.16        3.12 o
  -9   5   3        0.03        0.29        3.41 <
  -8   5   3       25.30       29.09        2.01 o
  -7   5   3        3.71        6.64        1.04 o
  -6   5   3       29.90       32.61        1.25 o
  -5   5   3        7.11        7.47        1.37 o
  -4   5   3      152.42      136.14        3.97 o
  -3   5   3        6.25        5.36        0.77 o
  -2   5   3      526.19      493.74        9.52 o
  -1   5   3     1112.63      971.38       22.47 o
   0   5   3     1666.94     1747.88       22.04 o
   1   5   3      178.53      194.88        2.89 o
   2   5   3        2.94        2.08        0.51 o
   3   5   3       28.68       29.20        1.95 o
   4   5   3       30.65       30.99        1.36 o
   5   5   3       -0.01        0.10        1.47 <
   6   5   3        0.40        0.68        0.47 <
   7   5   3      142.33      126.44        4.48 o
   8   5   3       48.95       41.64        3.25 o
  -9   6   3       56.57       57.91        5.62 o
  -8   6   3        0.75        1.11        0.75 <
  -7   6   3        9.53       10.40        1.55 o
  -6   6   3       30.35       31.02        1.37 o
  -5   6   3       12.58       15.00        1.04 o
  -4   6   3      628.79      589.82       10.88 o
  -3   6   3      996.45     1103.53       14.40 o
  -2   6   3      138.13      112.52        5.28 o
  -1   6   3      276.62      224.68        6.34 o
   0   6   3     1200.25     1170.60       17.14 o
   1   6   3     1376.63     1534.50       16.88 o
   2   6   3     3337.92     3925.79       37.85 o
   3   6   3      588.06      597.79        7.92 o
   4   6   3        0.21        0.17        0.19 o
   5   6   3      496.82      477.33        7.92 o
   6   6   3      111.26      110.83        3.06 o
   7   6   3       29.53       30.13        2.59 o
   8   6   3      159.83      138.22        5.71 o
  -8   7   3        1.73        5.65        1.42 <
  -7   7   3        3.42        4.08        1.17 o
  -6   7   3       94.97       97.26        2.60 o
  -5   7   3      543.65      524.34        7.77 o
  -4   7   3       44.95       45.05        1.74 o
  -3   7   3      393.24      422.05        6.11 o
  -2   7   3      222.05      219.07        4.31 o
  -1   7   3      450.79      360.54        8.92 o
   0   7   3     3030.51     3260.94       44.81 o
   1   7   3     2586.89     3213.95       31.65 o
   2   7   3      321.74      309.48        5.62 o
   3   7   3      418.89      478.84        6.77 o
   4   7   3      199.85      204.26        3.48 o
   5   7   3       25.73       24.72        1.27 o
   6   7   3      132.63      120.63        3.32 o
   7   7   3      211.62      186.38        6.17 o
   8   7   3       29.52       33.25        2.93 o
  -8   8   3        8.09        8.66        2.29 o
  -7   8   3       23.79       24.17        1.73 o
  -6   8   3       67.44       75.74        2.22 o
  -5   8   3       28.54       33.86        1.46 o
  -4   8   3        1.26        1.23        0.39 o
  -3   8   3      426.86      419.16        7.11 o
  -2   8   3     1327.53     1225.32       20.60 o
  -1   8   3        7.41        5.36        1.38 o
   0   8   3       41.68       46.38        1.41 o
   1   8   3      517.32      573.88        7.12 o
   2   8   3      505.42      532.89        7.51 o
   3   8   3      534.95      529.17        8.50 o
   4   8   3      167.69      171.21        3.45 o
   5   8   3      215.52      201.94        5.01 o
   6   8   3        6.43        7.36        1.04 o
   7   8   3        9.77       16.05        2.65 o
   8   8   3       55.12       45.91        4.52 o
  -8   9   3       15.04       11.65        2.81 o
  -7   9   3        0.02        0.08        1.56 <
  -6   9   3       -0.99        1.88        0.79 <
  -5   9   3      125.56      123.76        4.08 o
  -4   9   3       10.01       11.54        1.16 o
  -3   9   3       32.39       30.14        1.87 o
  -2   9   3      230.39      219.41        5.45 o
  -1   9   3      804.96      732.31       15.95 o
   0   9   3       17.73       13.87        1.30 o
   1   9   3       60.50       61.12        1.74 o
   2   9   3       30.84       28.39        1.54 o
   3   9   3      170.81      173.04        3.79 o
   4   9   3        4.81        4.59        1.05 o
   5   9   3       12.41       14.03        1.77 o
   6   9   3        2.88        6.19        1.65 <
   7   9   3        0.78        2.82        0.65 <
  -8  10   3       81.59       76.10        4.89 o
  -7  10   3        7.53        6.41        2.16 o
  -6  10   3       13.00       15.85        1.57 o
  -5  10   3      152.27      159.38        4.95 o
  -4  10   3       18.44       15.47        1.91 o
  -3  10   3     1194.74     1183.90       19.28 o
  -2  10   3      274.78      297.57        5.76 o
  -1  10   3      269.22      266.98        5.00 o
   0  10   3       63.01       67.18        2.04 o
   1  10   3       72.90       73.99        2.15 o
   2  10   3       72.74       70.79        1.94 o
   3  10   3      161.94      164.44        4.18 o
   4  10   3        5.62        6.10        0.95 o
   5  10   3       55.95       54.88        2.33 o
   6  10   3       41.52       37.36        2.46 o
   7  10   3       26.28       23.90        3.97 o
  -7  11   3       35.68       32.07        2.71 o
  -6  11   3      151.95      157.76        4.79 o
  -5  11   3      299.31      281.92        7.31 o
  -4  11   3       81.98       83.35        2.68 o
  -3  11   3      399.61      412.85        8.12 o
  -2  11   3      137.77      136.07        3.78 o
  -1  11   3       55.82       56.32        2.11 o
   0  11   3      588.14      585.25        9.68 o
   1  11   3      397.82      402.90        5.99 o
   2  11   3      238.65      221.27        5.29 o
   3  11   3      163.55      166.98        3.82 o
   4  11   3       58.50       67.55        2.56 o
   5  11   3        0.05        0.06        0.30 o
   6  11   3        0.49        0.75        0.43 o
   7  11   3       93.58       75.57        7.49 o
  -7  12   3       11.60       13.31        2.81 o
  -6  12   3       21.78       29.14        1.89 o
  -5  12   3        1.07        1.39        1.40 <
  -4  12   3       28.84       26.58        2.15 o
  -3  12   3      189.19      203.99        4.89 o
  -2  12   3      160.53      158.78        3.90 o
  -1  12   3      471.17      432.50        8.46 o
   0  12   3      167.60      169.70        4.01 o
   1  12   3        5.88        5.01        1.00 o
   2  12   3      151.94      139.30        3.52 o
   3  12   3      102.45      106.24        2.83 o
   4  12   3        4.53        5.76        0.99 o
   5  12   3       12.46       14.48        1.89 o
   6  12   3        0.40        0.40        1.02 <
  -7  13   3        0.03        0.52        3.03 <
  -6  13   3        6.55        7.27        2.47 <
  -5  13   3       12.30       14.40        2.36 o
  -4  13   3      253.87      234.37        6.91 o
  -3  13   3      255.77      260.43        5.99 o
  -2  13   3       16.68       23.57        2.14 o
  -1  13   3       90.64       84.86        3.25 o
   0  13   3       53.19       49.52        2.13 o
   1  13   3       41.71       34.12        2.25 o
   2  13   3        5.69        5.50        0.86 o
   3  13   3       20.06       19.88        1.75 o
   4  13   3        5.32        6.54        1.53 o
   5  13   3        1.42        3.11        1.33 <
   6  13   3       10.11       11.05        3.58 o
  -6  14   3        0.74        5.53        4.06 <
  -5  14   3        2.08        2.35        1.43 o
  -4  14   3        3.94        3.06        2.50 <
  -3  14   3       80.05       74.93        3.87 o
  -2  14   3      112.85      128.77        3.65 o
  -1  14   3       42.56       33.69        2.68 o
   0  14   3       72.31       91.64        2.77 o
   1  14   3       11.86       10.86        1.58 o
   2  14   3       77.24       73.24        2.91 o
   3  14   3      129.29      125.46        3.80 o
   4  14   3        0.48        1.62        1.04 <
   5  14   3        3.56        5.94        1.68 o
   6  14   3       18.08       18.28        3.75 o
  -6  15   3        3.80        3.68        2.90 <
  -5  15   3        3.06        1.73        5.12 <
  -4  15   3       67.94       70.58        4.84 o
  -3  15   3        9.84       10.71        1.90 o
  -2  15   3      108.31       99.44        4.55 o
  -1  15   3      195.67      176.69        7.41 o
   0  15   3      382.05      353.50       10.51 o
   1  15   3      123.58      130.39        4.66 o
   2  15   3       17.95       17.84        2.25 o
   3  15   3        6.36        8.78        2.42 <
   4  15   3       26.46       34.83        3.76 o
   5  15   3       11.86       12.36        3.24 o
  -5  16   3       11.23       13.33        3.78 o
  -4  16   3       76.06       72.81        5.30 o
  -3  16   3       31.11       28.10        4.07 o
  -2  16   3       28.59       35.45        3.76 o
  -1  16   3       55.37       71.61        3.97 o
   0  16   3       16.30       19.65        3.40 o
   1  16   3       74.63       80.27        3.81 o
   2  16   3      449.28      435.25       14.85 o
   3  16   3      118.34      108.78        6.02 o
   4  16   3        1.76        1.44        2.00 <
   5  16   3       16.44       22.68        5.41 o
  -5  17   3        0.24        0.28        1.15 <
  -4  17   3        4.67        7.94        4.65 <
  -3  17   3        6.16        0.75        3.08 <
  -2  17   3        7.14        5.50        3.64 <
  -1  17   3       23.25       21.69        2.49 o
   0  17   3       96.71       94.66        8.88 o
   1  17   3       63.09       68.59        4.28 o
   2  17   3       -0.94        0.77        4.24 <
   3  17   3        0.00        0.00        1.25 <
   4  17   3       -0.82        0.23        3.22 <
  -4  18   3       -1.43        0.69        2.81 <
  -3  18   3        3.21        2.29        3.24 <
  -2  18   3        0.38        0.25        0.65 <
  -1  18   3        7.39        5.35        3.97 <
   0  18   3       16.22       13.53        7.36 <
   1  18   3       10.85       10.18        4.62 <
   2  18   3        1.94        0.55        3.71 <
   3  18   3        5.34        4.37        1.93 o
  -2  19   3       -2.16        0.41        4.98 <
  -1  19   3        8.55       15.09        4.01 <
   0  19   3       67.78       72.00        6.13 o
   1  19   3       14.83       19.76        4.29 o
   2  19   3        9.17        5.15        6.19 <
  -9   0   4       24.43       21.60        4.73 o
  -8   0   4      157.53      135.70        6.61 o
  -7   0   4      102.39       90.98        5.20 o
  -6   0   4      191.84      184.64        6.35 o
  -5   0   4      141.70      139.12        2.97 o
  -4   0   4       56.75       51.00        3.20 o
  -3   0   4      492.79      551.32       10.11 o
  -2   0   4     6892.98     7985.63      146.46 o
  -1   0   4      169.16      155.89        5.44 o
   0   0   4     1295.30     1548.94       28.68 o
   1   0   4      466.84      459.27       11.99 o
   2   0   4      575.68      550.10       18.75 o
   3   0   4     3329.23     3749.23       84.22 o
   4   0   4     2199.29     2193.88       41.80 o
   5   0   4       71.96       65.03        3.30 o
   6   0   4        4.21        8.50        2.81 o
   7   0   4      184.82      157.78        7.35 o
   8   0   4       20.48       17.63        3.46 o
  -9   1   4        0.66        1.65        0.75 <
  -8   1   4        2.69        1.83        1.46 <
  -7   1   4       37.39       38.91        1.70 o
  -6   1   4       75.51       76.13        4.16 o
  -5   1   4      133.79      136.56        2.26 o
  -4   1   4     1635.65     1742.59       16.51 o
  -3   1   4      775.05      818.79        9.52 o
  -2   1   4     2912.26     3439.30       36.73 o
  -1   1   4     5544.77     7248.36       90.02 o
   0   1   4     1017.60     1135.32       15.61 o
   1   1   4      329.21      283.69        5.53 o
   2   1   4     2771.29     2995.70       34.29 o
   3   1   4     1646.09     1757.52       25.02 o
   4   1   4      115.04      106.42        2.85 o
   5   1   4      158.86      171.42        6.97 o
   6   1   4      179.59      166.54        4.43 o
   7   1   4       80.01       64.95        3.85 o
   8   1   4       54.55       53.16        3.90 o
  -9   2   4        0.23        0.18        0.98 <
  -8   2   4        3.72        7.24        2.36 <
  -7   2   4       69.41       73.14        2.36 o
  -6   2   4        8.63        8.79        1.05 o
  -5   2   4      225.51      197.30        5.98 o
  -4   2   4      576.16      590.94        8.19 o
  -3   2   4      245.34      283.22        3.65 o
  -2   2   4       36.02       28.77        2.52 o
  -1   2   4      664.67      770.39        9.93 o
   0   2   4      110.82      103.59        2.12 o
   1   2   4      285.85      251.90        7.89 o
   2   2   4      250.03      245.38        3.67 o
   3   2   4        2.42        2.49        0.74 o
   4   2   4      302.05      301.19        6.28 o
   5   2   4      601.21      561.13       10.53 o
   6   2   4        7.09        6.25        1.72 o
   7   2   4       31.42       28.21        2.59 o
   8   2   4        9.47       12.29        3.19 o
  -9   3   4        1.74        4.61        1.37 o
  -8   3   4        6.75        9.01        1.83 o
  -7   3   4        3.87        6.21        0.89 o
  -6   3   4      135.39      148.57        4.11 o
  -5   3   4      206.28      198.68        4.38 o
  -4   3   4     3514.21     3772.83       39.96 o
  -3   3   4     1517.95     1623.53       18.73 o
  -2   3   4      286.46      275.46        4.90 o
  -1   3   4     2016.04     2138.97       29.61 o
   0   3   4     3257.02     3652.19       41.45 o
   1   3   4     1122.41     1146.55       13.75 o
   2   3   4      491.90      467.57        8.65 o
   3   3   4     2119.54     2314.43       27.26 o
   4   3   4        0.13        0.18        0.24 o
   5   3   4      340.65      336.26        7.08 o
   6   3   4       36.77       36.38        2.30 o
   7   3   4        0.01        0.02        0.41 o
   8   3   4        4.42        3.52        2.32 <
  -9   4   4       81.69       70.37        4.85 o
  -8   4   4       87.62       83.83        3.61 o
  -7   4   4      100.00       94.17        2.62 o
  -6   4   4      254.40      257.54        4.36 o
  -5   4   4      621.74      622.62        8.78 o
  -4   4   4      221.68      205.63        3.25 o
  -3   4   4     1424.05     1542.91       18.31 o
  -2   4   4     2876.35     3017.33       38.96 o
  -1   4   4      931.95      920.71       14.18 o
   0   4   4      218.08      209.23        3.16 o
   1   4   4      888.88      957.21       10.36 o
   2   4   4       50.16       49.40        1.38 o
   3   4   4      846.29      763.67       15.00 o
   4   4   4      100.37      109.96        2.60 o
   5   4   4       88.24       87.55        2.57 o
   6   4   4       63.54       73.78        3.80 o
   7   4   4       21.07       20.47        2.42 o
   8   4   4       21.92       20.71        2.76 o
  -9   5   4       39.58       34.63        3.67 o
  -8   5   4        1.32        3.79        2.37 <
  -7   5   4       10.80       13.43        1.47 o
  -6   5   4        7.52        9.73        1.15 o
  -5   5   4      572.81      559.39        7.67 o
  -4   5   4     1841.06     1972.09       20.99 o
  -3   5   4      806.43      827.28       10.84 o
  -2   5   4      332.85      305.49        5.72 o
  -1   5   4       39.96       30.09        1.51 o
   0   5   4       21.94       14.75        1.07 o
   1   5   4     1982.01     2353.55       22.94 o
   2   5   4       50.51       41.02        3.54 o
   3   5   4      367.96      378.18        4.91 o
   4   5   4       85.97       79.35        2.38 o
   5   5   4      106.59      108.88        2.86 o
   6   5   4       70.36       62.17        2.87 o
   7   5   4       41.42       38.24        2.78 o
   8   5   4       61.11       56.85        3.80 o
  -9   6   4       28.38       26.25        4.11 o
  -8   6   4       -0.44        1.69        2.33 <
  -7   6   4       -0.04        0.38        1.53 <
  -6   6   4      294.22      294.55        4.91 o
  -5   6   4      560.61      535.82        8.57 o
  -4   6   4        2.21        2.27        0.48 o
  -3   6   4     1180.28     1215.67       15.55 o
  -2   6   4      327.05      273.94        8.34 o
  -1   6   4       68.00       50.73        4.02 o
   0   6   4      104.20      103.37        2.01 o
   1   6   4      666.41      665.51        9.28 o
   2   6   4      579.67      559.72        7.96 o
   3   6   4      215.17      205.28        4.50 o
   4   6   4      127.80      132.89        2.57 o
   5   6   4       80.48       74.46        2.32 o
   6   6   4        0.16        0.49        0.55 <
   7   6   4       72.20       60.27        3.48 o
   8   6   4       -0.02        0.10        2.88 <
  -8   7   4        2.69        3.16        1.99 <
  -7   7   4       13.60       12.99        1.56 o
  -6   7   4        5.92        7.79        1.14 o
  -5   7   4        5.83        7.04        0.80 o
  -4   7   4       49.02       52.56        1.49 o
  -3   7   4       12.88       11.45        1.16 o
  -2   7   4      242.28      240.41        4.74 o
  -1   7   4      216.55      172.38        8.11 o
   0   7   4      186.24      186.85        3.36 o
   1   7   4       36.73       28.77        1.25 o
   2   7   4       21.60       23.32        1.11 o
   3   7   4       97.66       98.26        1.99 o
   4   7   4        0.80        1.00        1.17 <
   5   7   4        0.01        0.31        1.45 <
   6   7   4       86.30       78.70        2.52 o
   7   7   4        1.41        5.42        1.18 <
   8   7   4       -0.42        0.54        1.73 <
  -8   8   4        3.03        2.29        1.90 <
  -7   8   4        6.09        6.74        1.09 o
  -6   8   4       93.82       86.44        2.85 o
  -5   8   4      710.47      703.72       10.15 o
  -4   8   4      130.95      132.71        3.07 o
  -3   8   4     1089.47     1129.03       19.15 o
  -2   8   4     1268.93     1068.05       27.58 o
  -1   8   4       41.27       32.37        1.98 o
   0   8   4       50.51       46.64        1.62 o
   1   8   4       75.42       74.90        1.80 o
   2   8   4       26.02       22.91        1.58 o
   3   8   4      238.40      243.59        4.23 o
   4   8   4      486.00      491.76        6.89 o
   5   8   4      241.55      231.52        5.02 o
   6   8   4        3.78        6.80        1.16 o
   7   8   4       13.47       11.71        2.81 o
  -8   9   4        0.14        1.09        3.10 <
  -7   9   4        3.11        1.47        1.63 <
  -6   9   4        1.29        2.38        0.65 o
  -5   9   4       86.17       88.94        2.72 o
  -4   9   4      717.24      719.80       10.94 o
  -3   9   4      377.22      363.72        7.34 o
  -2   9   4       50.41       52.46        2.11 o
  -1   9   4      107.95      106.58        2.38 o
   0   9   4      182.10      187.10        3.49 o
   1   9   4      577.75      555.46        7.81 o
   2   9   4      908.93      813.83       15.03 o
   3   9   4      275.12      292.10        5.21 o
   4   9   4       41.52       43.66        1.81 o
   5   9   4       42.97       43.89        1.95 o
   6   9   4       85.82       65.80        6.55 o
   7   9   4       52.71       40.97        4.61 o
  -8  10   4       38.10       37.96        4.01 o
  -7  10   4        0.69        0.35        0.55 <
  -6  10   4        8.55        8.16        1.51 o
  -5  10   4      343.48      343.21        7.50 o
  -4  10   4       70.98       71.47        2.32 o
  -3  10   4      835.10      825.06       17.60 o
  -2  10   4     1461.81     1491.19       22.97 o
  -1  10   4        6.84        5.69        0.76 o
   0  10   4       84.96       83.01        2.26 o
   1  10   4      185.90      188.34        3.49 o
   2  10   4       27.26       24.88        1.40 o
   3  10   4      191.98      170.98        5.93 o
   4  10   4      542.04      520.57        9.69 o
   5  10   4       17.73       20.79        1.63 o
   6  10   4        0.69        1.32        0.51 o
   7  10   4        1.23        0.91        1.87 <
  -7  11   4        0.78        3.62        0.69 <
  -6  11   4       13.09       15.38        1.59 o
  -5  11   4        0.05        0.08        0.34 o
  -4  11   4        6.55        7.67        0.97 o
  -3  11   4       73.32       75.11        2.55 o
  -2  11   4       35.28       39.14        1.85 o
  -1  11   4      116.74      109.90        3.18 o
   0  11   4        0.76        0.00        1.48 <
   1  11   4      283.42      297.22        5.30 o
   2  11   4      187.39      196.44        3.83 o
   3  11   4      116.57      124.18        3.42 o
   4  11   4       46.93       46.87        2.43 o
   5  11   4        9.38       11.99        1.44 o
   6  11   4        3.69        7.13        2.56 <
   7  11   4        1.45        3.99        5.17 <
  -7  12   4        6.34        7.24        2.42 o
  -6  12   4        0.01        0.01        2.24 <
  -5  12   4      177.71      167.10        6.71 o
  -4  12   4        8.81        8.12        1.64 o
  -3  12   4      278.06      287.72        6.35 o
  -2  12   4      847.31      794.83       15.80 o
  -1  12   4       34.07       35.43        1.99 o
   0  12   4      299.12      284.97        5.83 o
   1  12   4      147.21      145.53        3.11 o
   2  12   4      458.37      464.78        7.92 o
   3  12   4      383.78      375.67        7.31 o
   4  12   4      293.40      291.54        7.01 o
   5  12   4       43.26       42.57        2.42 o
   6  12   4        0.78        2.80        0.78 <
  -7  13   4        3.92        2.05        3.47 <
  -6  13   4        2.56        4.03        1.27 o
  -5  13   4       43.41       43.58        3.53 o
  -4  13   4      387.97      371.77        9.32 o
  -3  13   4      318.58      326.48        7.23 o
  -2  13   4       67.30       74.83        2.59 o
  -1  13   4      650.25      667.88       11.39 o
   0  13   4       54.29       49.13        2.05 o
   1  13   4       14.24       14.80        1.40 o
   2  13   4      265.82      245.79        5.63 o
   3  13   4      312.56      310.31        6.11 o
   4  13   4        0.60        0.62        0.52 <
   5  13   4       41.60       48.41        2.74 o
   6  13   4        6.69        8.96        3.01 <
  -6  14   4        0.20        0.53        3.09 <
  -5  14   4       26.46       24.80        4.91 o
  -4  14   4        0.31        0.43        0.98 <
  -3  14   4      176.49      181.67        6.09 o
  -2  14   4      232.76      215.25        5.90 o
  -1  14   4       16.27       18.84        1.83 o
   0  14   4      145.88      148.50        4.02 o
   1  14   4       23.47       23.50        1.77 o
   2  14   4       39.49       46.06        2.21 o
   3  14   4      268.06      252.48        6.68 o
   4  14   4       66.84       67.47        3.39 o
   5  14   4       43.97       51.37        4.63 o
  -6  15   4       12.61        9.90        3.02 o
  -5  15   4       28.07       30.65        3.68 o
  -4  15   4       23.72       29.97        6.72 o
  -3  15   4        2.98        3.71        1.95 <
  -2  15   4       26.86       27.64        2.86 o
  -1  15   4       84.09       88.91        3.66 o
   0  15   4       23.94       24.18        2.03 o
   1  15   4       10.06       10.62        1.53 o
   2  15   4      111.67      120.35        4.33 o
   3  15   4       50.31       46.74        3.82 o
   4  15   4        0.17        0.24        1.16 <
   5  15   4       23.67       31.74        3.49 o
  -5  16   4        9.21       11.07        2.53 o
  -4  16   4       23.43       22.62        3.86 o
  -3  16   4        5.72        4.01        2.91 <
  -2  16   4       51.07       65.77        4.27 o
  -1  16   4        0.89        0.77        0.29 o
   0  16   4        3.19        4.57        1.58 <
   1  16   4       42.26       40.65        2.51 o
   2  16   4        8.27       10.19        2.56 o
   3  16   4        1.79        1.27        1.63 <
   4  16   4        0.32        1.52        2.48 <
  -4  17   4      281.84      248.31       13.99 o
  -3  17   4      118.18       93.83       11.15 o
  -2  17   4        6.57        4.28        3.69 <
  -1  17   4       48.67       52.81        5.11 o
   0  17   4       21.60       22.53        2.60 o
   1  17   4       36.76       41.19        4.99 o
   2  17   4       68.13       52.78        6.08 o
   3  17   4      109.65      119.35        8.25 o
   4  17   4        3.81        2.00        5.50 <
  -3  18   4      114.69      119.27        8.57 o
  -2  18   4       74.47       71.59        6.29 o
  -1  18   4        6.46        7.03        3.54 <
   0  18   4       11.60       23.02        3.88 o
   1  18   4       31.80       34.68        4.62 o
   2  18   4       -0.85        0.09        1.04 <
   3  18   4        0.16        0.01        0.83 <
  -2  19   4       16.28       11.07        6.82 <
  -1  19   4        2.42        2.04        2.47 <
   0  19   4        4.45        0.02        3.98 <
   1  19   4        2.24        3.21        4.03 <
  -9   1   5       46.68       43.03        4.70 o
  -8   1   5      133.95      114.69        3.92 o
  -7   1   5       25.04       23.93        1.82 o
  -6   1   5       70.73       76.49        2.55 o
  -5   1   5       17.99       19.50        1.71 o
  -4   1   5      620.53      575.97       10.18 o
  -3   1   5     1440.19     1594.31       16.77 o
  -2   1   5       74.16       76.31        2.27 o
  -1   1   5      372.95      355.26        7.54 o
   0   1   5     2885.19     3362.99       39.92 o
   1   1   5      263.10      236.11        5.05 o
   2   1   5     3552.38     3703.08       43.39 o
   3   1   5     1990.96     2083.82       30.27 o
   4   1   5       18.35       21.75        1.44 o
   5   1   5      396.50      382.92        8.43 o
   6   1   5        0.13        0.07        0.70 <
   7   1   5       13.90       11.69        2.53 o
   8   1   5       19.75       16.70        2.96 o
  -9   2   5       13.18       12.59        3.89 o
  -8   2   5      101.28      115.73        3.61 o
  -7   2   5      265.54      237.10        5.14 o
  -6   2   5      171.64      165.86        3.09 o
  -5   2   5      325.50      314.98        5.80 o
  -4   2   5     1063.36      991.75       15.16 o
  -3   2   5        9.40        7.98        0.61 o
  -2   2   5     1579.46     1637.50       25.71 o
  -1   2   5     3110.33     3717.20       52.37 o
   0   2   5      106.75      113.75        2.05 o
   1   2   5     1081.27     1184.91       13.84 o
   2   2   5      474.51      517.71        5.60 o
   3   2   5      278.53      279.53        3.76 o
   4   2   5      660.33      671.62       12.79 o
   5   2   5       23.19       24.42        1.77 o
   6   2   5       82.33       97.90        5.64 o
   7   2   5       95.68       74.99        3.56 o
   8   2   5        0.51        1.27        1.26 <
  -9   3   5      112.73       91.15        6.52 o
  -8   3   5       66.34       64.97        2.57 o
  -7   3   5       34.86       42.52        1.87 o
  -6   3   5       50.34       57.55        2.15 o
  -5   3   5      226.26      224.34        3.95 o
  -4   3   5      547.57      563.39        7.77 o
  -3   3   5      390.44      400.19        7.02 o
  -2   3   5     1595.58     1623.90       25.41 o
  -1   3   5      720.36      695.02       12.97 o
   0   3   5       83.51       78.37        1.57 o
   1   3   5      187.74      167.63        4.39 o
   2   3   5     1032.69      989.53       15.23 o
   3   3   5     1337.21     1361.21       17.20 o
   4   3   5       98.87       99.77        2.54 o
   5   3   5      122.53      130.91        6.08 o
   6   3   5       39.56       41.58        2.61 o
   7   3   5       -0.23        0.50        0.78 <
   8   3   5       16.97       19.13        2.82 o
  -9   4   5        3.03        7.00        2.22 <
  -8   4   5       -0.01        0.01        0.68 <
  -7   4   5       58.28       65.48        2.66 o
  -6   4   5      265.03      258.76        4.40 o
  -5   4   5      189.80      198.95        3.84 o
  -4   4   5       27.63       26.26        1.62 o
  -3   4   5      161.83      154.13        2.93 o
  -2   4   5        2.35        2.11        0.42 o
  -1   4   5      180.99      149.90        5.04 o
   0   4   5      680.01      719.28        8.73 o
   1   4   5     1048.50      961.43       17.99 o
   2   4   5       17.01       13.36        1.50 o
   3   4   5        0.02        0.02        0.14 o
   4   4   5      107.54      106.93        2.15 o
   5   4   5       40.59       45.32        1.98 o
   6   4   5       62.19       55.77        3.14 o
   7   4   5       24.56       20.01        2.42 o
   8   4   5       25.69       19.21        3.50 o
  -9   5   5        0.13        0.75        1.65 <
  -8   5   5       42.67       42.87        2.58 o
  -7   5   5        4.81        7.53        1.03 o
  -6   5   5        1.53        2.53        0.58 o
  -5   5   5        6.55        8.36        0.80 o
  -4   5   5       37.29       44.44        1.30 o
  -3   5   5       96.00       82.06        3.77 o
  -2   5   5      610.55      557.19       11.94 o
  -1   5   5       92.98       71.23        5.02 o
   0   5   5      141.79      127.05        2.60 o
   1   5   5      119.07       89.77        5.04 o
   2   5   5     1686.02     1738.11       21.18 o
   3   5   5      468.35      486.14        6.40 o
   4   5   5        0.14        0.15        0.24 o
   5   5   5      331.40      327.53        7.20 o
   6   5   5        1.66        1.31        1.59 <
   7   5   5       43.98       38.62        2.85 o
   8   5   5       -0.65        0.26        1.17 <
  -9   6   5       13.05       13.36        3.43 o
  -8   6   5        8.15       11.01        2.08 o
  -7   6   5       80.48       77.94        2.76 o
  -6   6   5      154.86      144.71        3.37 o
  -5   6   5       21.02       22.37        1.33 o
  -4   6   5        3.60        3.55        0.57 o
  -3   6   5      255.22      247.28        4.38 o
  -2   6   5      472.46      373.25       14.40 o
  -1   6   5      405.84      373.92        6.14 o
   0   6   5       91.84       98.03        2.04 o
   1   6   5      908.60      912.09       11.66 o
   2   6   5      187.95      172.12        3.56 o
   3   6   5      242.17      240.32        5.12 o
   4   6   5     1100.84     1074.34       15.59 o
   5   6   5      349.37      329.68        6.77 o
   6   6   5       32.08       39.18        3.78 o
   7   6   5        5.94        5.18        2.30 <
   8   6   5        3.89        5.57        5.57 <
  -8   7   5       47.90       47.05        2.64 o
  -7   7   5        1.65        1.66        1.00 <
  -6   7   5        1.48        2.15        0.52 o
  -5   7   5       14.92       15.51        1.16 o
  -4   7   5      131.30      132.43        3.00 o
  -3   7   5      372.23      362.72        6.22 o
  -2   7   5      490.92      483.11        8.95 o
  -1   7   5       92.44       72.63        2.18 o
   0   7   5     2010.60     2005.92       28.24 o
   1   7   5     1235.47     1341.96       14.47 o
   2   7   5      706.83      700.92        9.57 o
   3   7   5      361.08      384.75        4.87 o
   4   7   5      302.75      290.80        5.08 o
   5   7   5       16.12       15.03        1.48 o
   6   7   5       14.80       18.30        1.95 o
   7   7   5       36.85       33.31        2.87 o
  -8   8   5       -0.04        0.45        2.66 <
  -7   8   5       30.73       32.68        2.36 o
  -6   8   5       38.95       36.99        1.68 o
  -5   8   5        1.12        1.53        0.40 o
  -4   8   5       31.58       30.56        1.54 o
  -3   8   5      143.66      135.23        3.88 o
  -2   8   5      173.94      150.16        3.94 o
  -1   8   5        0.14        0.11        0.15 o
   0   8   5       98.10       96.71        2.11 o
   1   8   5      731.43      703.66       10.31 o
   2   8   5       76.54       81.88        2.28 o
   3   8   5      458.73      482.18        6.32 o
   4   8   5      626.24      627.55        8.88 o
   5   8   5       95.84       92.93        2.76 o
   6   8   5        0.69        1.33        0.50 o
   7   8   5       16.07       16.73        2.81 o
  -8   9   5        7.53        7.23        2.63 o
  -7   9   5        0.00        0.00        2.00 <
  -6   9   5        3.81        7.00        1.42 <
  -5   9   5        5.29        6.44        0.82 o
  -4   9   5       30.28       32.71        1.73 o
  -3   9   5        3.21        2.57        0.74 o
  -2   9   5      360.45      370.65        6.26 o
  -1   9   5      322.20      288.46        5.90 o
   0   9   5       54.91       47.95        1.55 o
   1   9   5        3.51        2.77        0.56 o
   2   9   5      180.44      173.89        3.82 o
   3   9   5        9.55       11.03        0.95 o
   4   9   5        5.14        8.57        1.45 o
   5   9   5        8.83       10.86        1.55 o
   6   9   5       22.07       14.55        5.09 o
   7   9   5        0.00        0.00        3.47 <
  -8  10   5        0.83        2.39        0.56 <
  -7  10   5      117.35      110.94        4.67 o
  -6  10   5      410.51      373.00        8.04 o
  -5  10   5      149.53      149.69        3.78 o
  -4  10   5       22.55       27.49        1.58 o
  -3  10   5      116.10      103.20        3.75 o
  -2  10   5        5.49        4.34        0.76 o
  -1  10   5        8.69        6.87        0.79 o
   0  10   5      167.67      177.93        3.70 o
   1  10   5      763.59      826.28       12.53 o
   2  10   5      183.66      179.20        4.03 o
   3  10   5        0.93        0.96        0.17 o
   4  10   5      269.27      281.49        5.33 o
   5  10   5       11.71       12.58        1.52 o
   6  10   5       57.91       49.66        4.19 o
   7  10   5        4.79        1.79        6.54 <
  -7  11   5        0.45        5.45        3.29 <
  -6  11   5       43.65       51.84        2.31 o
  -5  11   5       27.74       28.52        1.83 o
  -4  11   5      261.15      283.36        5.34 o
  -3  11   5      595.92      579.11       10.94 o
  -2  11   5      714.41      731.82       12.23 o
  -1  11   5       70.35       64.21        2.39 o
   0  11   5      130.21      114.60        2.85 o
   1  11   5        3.90        3.79        0.71 o
   2  11   5      508.18      485.73        9.08 o
   3  11   5      542.94      553.49        8.70 o
   4  11   5        2.71        3.46        0.82 o
   5  11   5       16.49       22.16        1.96 o
   6  11   5        0.54        1.35        1.24 <
  -7  12   5      122.27      103.33        6.73 o
  -6  12   5       12.05       11.44        4.49 <
  -5  12   5      124.15      121.74        4.47 o
  -4  12   5      413.03      400.90        8.73 o
  -3  12   5        4.33        4.66        1.05 o
  -2  12   5      278.13      288.39        5.39 o
  -1  12   5       91.09       87.73        2.87 o
   0  12   5      100.70      100.69        2.57 o
   1  12   5      674.74      640.58       11.45 o
   2  12   5      168.11      172.59        3.55 o
   3  12   5       69.67       70.36        2.79 o
   4  12   5       78.28       83.35        3.04 o
   5  12   5        3.02        0.43        1.48 <
   6  12   5        0.22        0.25        1.04 <
  -7  13   5       37.32       38.54        3.37 o
  -6  13   5        0.09        0.18        0.57 <
  -5  13   5       64.28       72.89        4.10 o
  -4  13   5       67.80       66.00        3.78 o
  -3  13   5       71.94       69.80        3.18 o
  -2  13   5      117.82      130.07        3.29 o
  -1  13   5       14.69       13.30        1.72 o
   0  13   5       58.64       52.74        2.08 o
   1  13   5       45.93       46.98        1.93 o
   2  13   5        0.30        0.29        0.18 o
   3  13   5       82.96       87.42        3.17 o
   4  13   5        0.13        0.44        0.70 <
   5  13   5        7.09        9.52        1.71 o
   6  13   5        3.38        0.05        3.71 <
  -6  14   5        2.24        3.26        1.95 <
  -5  14   5        0.17        0.04        0.64 o
  -4  14   5        0.55        0.60        0.54 o
  -3  14   5       42.86       41.92        3.30 o
  -2  14   5      122.43      122.58        3.97 o
  -1  14   5        1.26        0.85        0.74 o
   0  14   5      135.47      138.35        3.42 o
   1  14   5       75.31       60.94        2.83 o
   2  14   5       78.69       87.36        3.05 o
   3  14   5      120.99      124.43        3.58 o
   4  14   5      245.21      249.03        7.81 o
   5  14   5        0.45        0.76        0.44 o
  -6  15   5        8.00       12.04        3.12 o
  -5  15   5        0.21        0.11        2.27 <
  -4  15   5       29.42       31.73        3.44 o
  -3  15   5       74.38       66.91        4.69 o
  -2  15   5       17.53       18.93        1.89 o
  -1  15   5       29.64       33.23        2.91 o
   0  15   5        2.56        7.29        1.77 <
   1  15   5        7.39        7.95        1.23 o
   2  15   5      290.29      272.29       11.99 o
   3  15   5      291.59      284.44        8.49 o
   4  15   5       31.78       28.16        4.35 o
   5  15   5       79.62       81.86        5.08 o
  -5  16   5        5.14        4.20        3.26 <
  -4  16   5        6.21        5.42        2.22 o
  -3  16   5        3.47        1.30        2.93 <
  -2  16   5       46.45       35.51        4.86 o
  -1  16   5      147.93      164.14        5.39 o
   0  16   5       71.48       69.13        3.16 o
   1  16   5       27.12       33.52        2.27 o
   2  16   5        0.94        1.12        0.70 <
   3  16   5      106.03      101.76        5.99 o
   4  16   5       39.26       36.49        4.41 o
  -4  17   5        8.13        9.23        2.88 o
  -3  17   5        5.05        4.17        1.72 o
  -2  17   5       -0.03        0.03        6.52 <
  -1  17   5       15.65       16.41        3.38 o
   0  17   5        2.88        2.36        4.21 <
   1  17   5       68.00       55.96        6.06 o
   2  17   5       21.51       30.20        4.10 o
   3  17   5       22.07       21.87        5.21 o
  -3  18   5        3.33        0.44        2.86 <
  -2  18   5        0.07        0.03        4.76 <
  -1  18   5        5.00        3.57        2.36 o
   0  18   5       11.63        3.80        4.64 <
   1  18   5        3.09        2.50        1.44 o
   2  18   5       15.77       13.62        5.05 o
   0  19   5       16.94       16.34        4.23 o
   1  19   5        3.83        3.16        3.01 o
  -9   0   6      138.70      103.21       11.15 o
  -8   0   6       10.07       10.84        2.51 o
  -7   0   6       88.98       83.65        4.99 o
  -6   0   6        0.08        0.09        0.25 o
  -5   0   6       28.95       31.52        1.52 o
  -4   0   6     1185.09     1257.83       19.78 o
  -3   0   6      658.69      814.72       13.12 o
  -2   0   6     2144.81     2234.83       52.96 o
  -1   0   6      616.39      695.83       17.07 o
   0   0   6     1202.08     1297.30       26.50 o
   1   0   6      477.70      481.53        8.97 o
   2   0   6      128.04      121.90        3.62 o
   3   0   6      140.23      130.79        4.02 o
   4   0   6       74.12       70.48        2.89 o
   5   0   6      651.05      612.91       15.45 o
   6   0   6      547.35      480.88       19.65 o
   7   0   6       82.65       70.80        4.62 o
   8   0   6       -0.14        1.52        1.20 <
  -9   1   6        8.99        6.70        4.94 <
  -8   1   6      203.77      163.71        5.39 o
  -7   1   6        3.93        7.22        0.95 o
  -6   1   6        2.02        2.01        0.69 o
  -5   1   6        9.53       11.98        0.68 o
  -4   1   6      228.14      202.95        5.35 o
  -3   1   6       86.04       81.93        2.09 o
  -2   1   6     2194.41     2199.22       37.29 o
  -1   1   6      657.08      682.32       12.39 o
   0   1   6     2554.59     2772.44       37.69 o
   1   1   6      203.34      204.81        4.67 o
   2   1   6     1381.20     1413.43       16.42 o
   3   1   6      628.23      664.08        8.43 o
   4   1   6      174.05      183.72        4.78 o
   5   1   6       14.17       14.71        1.72 o
   6   1   6       14.14       18.09        1.70 o
   7   1   6        0.10        0.20        0.71 <
   8   1   6       34.40       27.83        2.90 o
  -9   2   6       34.99       29.47        6.41 o
  -8   2   6        3.58        3.43        1.39 o
  -7   2   6        0.67        1.86        0.38 <
  -6   2   6        3.71        4.73        1.16 o
  -5   2   6      233.44      221.80        4.66 o
  -4   2   6      138.93      156.90        2.52 o
  -3   2   6        9.34        7.75        1.08 o
  -2   2   6        1.08        0.83        0.37 o
  -1   2   6        5.80        4.91        0.96 o
   0   2   6      547.39      624.15        9.63 o
   1   2   6       34.88       33.86        1.12 o
   2   2   6      171.02      182.84        2.91 o
   3   2   6       15.09       17.04        1.02 o
   4   2   6       85.21       90.10        3.46 o
   5   2   6       24.06       35.28        3.08 o
   6   2   6       33.49       33.52        2.87 o
   7   2   6        3.16        5.12        2.21 <
   8   2   6       15.55       14.25        3.24 o
  -9   3   6       56.94       51.05        4.47 o
  -8   3   6      326.79      275.87        7.13 o
  -7   3   6        5.29        8.73        1.00 o
  -6   3   6      165.02      160.21        3.87 o
  -5   3   6        0.00        0.00        0.18 o
  -4   3   6       62.32       62.97        1.74 o
  -3   3   6     1147.59     1104.27       16.86 o
  -2   3   6     1416.46     1521.53       22.09 o
  -1   3   6      716.39      808.13       11.78 o
   0   3   6      923.94      975.66       14.02 o
   1   3   6        0.84        0.67        0.24 o
   2   3   6       28.17       31.04        0.84 o
   3   3   6      283.50      275.56        4.02 o
   4   3   6       19.01       23.06        1.78 o
   5   3   6        0.14        0.27        0.41 o
   6   3   6       69.27       58.37        2.93 o
   7   3   6       10.53        8.64        2.19 o
   8   3   6       13.69       14.37        2.91 o
  -9   4   6       17.35       19.96        3.30 o
  -8   4   6       16.16       11.97        1.99 o
  -7   4   6      324.69      283.55        6.41 o
  -6   4   6      143.61      136.82        4.52 o
  -5   4   6      199.66      193.48        3.68 o
  -4   4   6      723.54      787.34        9.94 o
  -3   4   6     2577.63     2674.40       36.71 o
  -2   4   6      107.09      100.68        2.67 o
  -1   4   6     3446.83     3849.79       43.77 o
   0   4   6     1745.24     1807.20       21.30 o
   1   4   6      144.83      127.94        3.19 o
   2   4   6      897.08      805.78       14.57 o
   3   4   6      144.14      141.07        3.18 o
   4   4   6       13.36       15.63        0.85 o
   5   4   6      211.93      210.11        5.78 o
   6   4   6       52.42       42.40        2.79 o
   7   4   6       46.08       44.27        2.89 o
   8   4   6       -0.04        0.12        0.92 <
  -9   5   6       38.10       26.11        3.95 o
  -8   5   6      102.24       97.43        3.78 o
  -7   5   6      153.53      137.02        4.22 o
  -6   5   6       18.61       17.67        1.49 o
  -5   5   6       44.36       35.01        2.02 o
  -4   5   6        2.22        1.99        0.51 o
  -3   5   6     1170.95     1257.64       17.32 o
  -2   5   6     3431.72     3759.74       52.21 o
  -1   5   6     2094.37     2235.99       36.25 o
   0   5   6       11.00        9.05        0.79 o
   1   5   6      802.71      810.28       10.10 o
   2   5   6      281.45      294.15        4.27 o
   3   5   6        2.31        1.12        0.68 o
   4   5   6     1171.06     1097.86       18.31 o
   5   5   6      358.32      327.65        7.10 o
   6   5   6       53.75       52.22        2.80 o
   7   5   6       13.04       17.47        2.42 o
  -9   6   6       17.88       24.59        3.42 o
  -8   6   6        0.44        0.61        0.72 <
  -7   6   6      199.34      176.54        5.02 o
  -6   6   6      136.03      136.52        3.24 o
  -5   6   6       33.75       35.11        1.42 o
  -4   6   6        5.00        4.64        0.77 o
  -3   6   6      431.57      396.73        7.73 o
  -2   6   6      736.92      706.86       14.20 o
  -1   6   6      798.90      769.44       13.53 o
   0   6   6      828.65      877.76       12.11 o
   1   6   6      234.70      184.82        6.05 o
   2   6   6      234.22      194.82        5.05 o
   3   6   6        0.72        0.81        0.20 o
   4   6   6        1.39        1.44        0.41 o
   5   6   6        1.51        1.80        0.67 o
   6   6   6        0.32        1.03        0.55 <
   7   6   6        8.80       12.79        2.26 o
  -8   7   6        4.36        6.18        2.37 <
  -7   7   6        3.15        3.98        1.84 <
  -6   7   6       -0.98        0.03        0.76 <
  -5   7   6       10.31       12.38        1.39 o
  -4   7   6        4.51        4.31        0.66 o
  -3   7   6      102.95       83.52        4.02 o
  -2   7   6       28.42       31.58        1.60 o
  -1   7   6      126.22       96.68        4.56 o
   0   7   6      387.23      398.77        6.76 o
   1   7   6       92.62       74.04        2.90 o
   2   7   6       78.21       72.04        1.81 o
   3   7   6        8.05        6.82        1.18 o
   4   7   6        8.48       10.39        1.05 o
   5   7   6       20.66       20.40        1.54 o
   6   7   6        0.23        0.43        2.73 <
   7   7   6        0.14        1.16        0.86 <
  -8   8   6        0.90        1.96        0.95 <
  -7   8   6      157.00      150.75        4.73 o
  -6   8   6       70.14       71.76        2.53 o
  -5   8   6       31.79       36.93        1.44 o
  -4   8   6        0.84        0.87        0.16 o
  -3   8   6      741.70      709.30       12.59 o
  -2   8   6      257.24      265.82        5.13 o
  -1   8   6      540.94      498.15        8.33 o
   0   8   6     2734.38     2747.06       38.36 o
   1   8   6       24.86       19.31        1.36 o
   2   8   6        0.00        0.00        0.14 o
   3   8   6       17.68       19.94        1.37 o
   4   8   6       81.47       79.37        2.24 o
   5   8   6      153.05      142.86        3.87 o
   6   8   6        4.40        4.80        2.50 <
   7   8   6        4.47        6.76        2.10 <
  -8   9   6       81.83       71.69        4.27 o
  -7   9   6       35.55       34.09        2.70 o
  -6   9   6        0.04        0.08        0.29 o
  -5   9   6        7.21        8.77        1.16 o
  -4   9   6       41.45       40.42        3.02 o
  -3   9   6      410.01      412.39        9.43 o
  -2   9   6     2180.86     2186.94       36.03 o
  -1   9   6      203.20      205.28        3.71 o
   0   9   6      622.41      585.97       10.68 o
   1   9   6       14.05       12.47        0.96 o
   2   9   6        0.57        0.47        0.15 o
   3   9   6      132.56      134.56        2.86 o
   4   9   6      644.97      624.71       11.21 o
   5   9   6      134.91      127.45        3.82 o
   6   9   6       16.93       22.47        3.18 o
   7   9   6       19.18       17.07        3.09 o
  -8  10   6        0.39        1.35        1.13 <
  -7  10   6       40.96       38.02        3.45 o
  -6  10   6        0.45        0.62        0.31 o
  -5  10   6        1.94        2.28        0.83 o
  -4  10   6      540.81      521.32        8.68 o
  -3  10   6      401.40      390.67        7.66 o
  -2  10   6      228.97      230.20        4.83 o
  -1  10   6      216.64      181.40        5.29 o
   0  10   6      260.12      254.95        4.83 o
   1  10   6      152.71      152.24        3.12 o
   2  10   6       34.06       28.46        1.55 o
   3  10   6        1.70        1.52        0.41 o
   4  10   6        2.77        2.90        1.19 o
   5  10   6        9.47        8.10        2.00 o
   6  10   6       60.34       51.59        6.04 o
  -7  11   6        0.64        1.54        0.55 o
  -6  11   6        0.83        1.41        0.41 o
  -5  11   6        0.09        0.13        0.23 o
  -4  11   6       51.56       49.77        2.33 o
  -3  11   6       98.80       98.61        2.89 o
  -2  11   6        2.80        2.22        0.57 o
  -1  11   6       66.27       70.71        2.12 o
   0  11   6       71.21       71.97        2.04 o
   1  11   6       31.50       25.35        1.88 o
   2  11   6       52.58       54.90        2.23 o
   3  11   6       67.16       76.01        2.25 o
   4  11   6       21.76       23.65        2.01 o
   5  11   6        6.88        9.09        1.44 o
   6  11   6        4.30        6.22        4.76 <
  -7  12   6       57.53       56.12        4.67 o
  -6  12   6       -0.17        0.22        0.81 <
  -5  12   6        7.90       12.23        1.64 o
  -4  12   6        0.31        0.33        0.40 o
  -3  12   6       62.86       66.56        2.28 o
  -2  12   6       65.50       65.50        2.95 o
  -1  12   6      319.28      285.70        7.51 o
   0  12   6      267.30      264.27        5.16 o
   1  12   6        9.75       13.11        1.51 o
   2  12   6       41.82       40.25        2.02 o
   3  12   6        0.12        0.15        0.23 o
   4  12   6        9.55       11.31        1.84 o
   5  12   6        7.99       11.47        1.72 o
   6  12   6        0.63        1.31        1.73 <
  -7  13   6        0.36        0.58        0.82 <
  -6  13   6        0.44        0.98        2.61 <
  -5  13   6        1.02        2.32        1.95 <
  -4  13   6       51.01       57.60        2.93 o
  -3  13   6      275.48      283.04        6.49 o
  -2  13   6      400.88      400.91        7.65 o
  -1  13   6      137.23      147.82        4.09 o
   0  13   6        8.56       11.98        1.48 o
   1  13   6      116.86      109.81        3.70 o
   2  13   6      157.21      155.85        4.73 o
   3  13   6      100.20      102.34        3.27 o
   4  13   6       38.62       52.88        2.32 o
   5  13   6       10.80        8.16        2.51 o
  -6  14   6       10.02       12.02        4.00 o
  -5  14   6        0.05        0.31        2.50 <
  -4  14   6      106.64      108.86        5.78 o
  -3  14   6       87.91       90.92        3.50 o
  -2  14   6       88.76       90.83        3.41 o
  -1  14   6      330.69      346.04        8.41 o
   0  14   6       22.99       25.38        1.67 o
   1  14   6       60.38       65.00        2.60 o
   2  14   6       43.69       45.81        2.44 o
   3  14   6        4.49        6.02        1.60 o
   4  14   6        0.86        0.12        1.29 <
   5  14   6       34.84       33.47        4.86 o
  -6  15   6       -2.36        0.60        4.75 <
  -5  15   6        3.66        5.69        1.83 o
  -4  15   6        5.48        2.59        4.32 <
  -3  15   6       12.62        7.35        2.89 o
  -2  15   6       31.97       24.28        3.41 o
  -1  15   6      107.69      127.46        3.54 o
   0  15   6       19.84       25.04        1.90 o
   1  15   6      114.91      121.72        5.01 o
   2  15   6        9.39        7.59        3.57 <
   3  15   6       21.66       26.06        2.61 o
   4  15   6       39.79       44.55        4.47 o
  -5  16   6        3.51        2.19        4.98 <
  -4  16   6       18.86       13.87        3.97 o
  -3  16   6       54.05       49.82        4.31 o
  -2  16   6       -0.50        0.61        2.31 <
  -1  16   6        1.63        1.43        1.89 <
   0  16   6       13.62       17.29        2.35 o
   1  16   6        5.09        5.13        2.45 o
   2  16   6        6.21        9.95        5.22 <
   3  16   6       -0.08        4.19        3.62 <
   4  16   6        0.01        0.01        0.72 <
  -4  17   6        3.92        3.62        3.01 <
  -3  17   6        9.11        4.82        3.77 <
  -2  17   6      222.25      237.37       16.46 o
  -1  17   6      205.00      212.96       10.84 o
   0  17   6        2.30        0.50        4.54 <
   1  17   6        4.69        7.96        3.25 <
   2  17   6       -0.84        0.55        3.51 <
   3  17   6        9.57        5.26        3.40 o
  -3  18   6      171.46      181.36       13.42 o
  -2  18   6        1.84        1.19        2.82 <
  -1  18   6      123.32      132.75        8.30 o
   0  18   6      109.08       99.69        8.18 o
   1  18   6       -0.52        0.70        7.00 <
   2  18   6        1.09        0.99        0.96 o
  -9   1   7       31.02       26.97        3.08 o
  -8   1   7       33.43       30.85        2.39 o
  -7   1   7       26.30       32.19        1.85 o
  -6   1   7        9.68       12.91        1.00 o
  -5   1   7      131.68      142.26        2.35 o
  -4   1   7      192.05      192.75        3.27 o
  -3   1   7      151.38      132.55        5.33 o
  -2   1   7     2391.09     2400.81       46.31 o
  -1   1   7      440.25      461.34        8.82 o
   0   1   7       97.98      105.96        2.11 o
   1   1   7        7.07        5.46        0.85 o
   2   1   7        0.15        0.11        0.12 o
   3   1   7        9.21        5.73        0.84 o
   4   1   7       63.84       66.29        2.34 o
   5   1   7      273.87      281.66        9.09 o
   6   1   7       55.85       50.74        2.86 o
   7   1   7        0.08        1.89        1.00 <
  -9   2   7       10.28        8.51        3.12 o
  -8   2   7      177.57      141.14        5.01 o
  -7   2   7        8.48        9.80        1.43 o
  -6   2   7       34.78       33.59        4.58 o
  -5   2   7      863.06      832.40       11.47 o
  -4   2   7     1791.92     1926.48       22.27 o
  -3   2   7      663.03      737.73        9.69 o
  -2   2   7       10.42        9.29        1.35 o
  -1   2   7        4.60        4.42        0.90 o
   0   2   7      179.30      181.96        3.34 o
   1   2   7      575.95      597.07        9.37 o
   2   2   7     1010.36      934.93       14.35 o
   3   2   7      803.80      855.47        9.76 o
   4   2   7       79.88       72.80        2.99 o
   5   2   7       95.84       81.91        3.20 o
   6   2   7      250.75      213.16        6.07 o
   7   2   7       25.40       22.86        2.29 o
  -9   3   7       -0.14        0.15        2.97 <
  -8   3   7       42.51       38.74        2.68 o
  -7   3   7      354.24      329.44        6.78 o
  -6   3   7      243.62      238.99        5.29 o
  -5   3   7       14.30       14.85        1.23 o
  -4   3   7       34.13       28.24        1.86 o
  -3   3   7       18.85       15.15        2.05 o
  -2   3   7     1556.71     1645.56       22.81 o
  -1   3   7     1983.10     2161.22       30.55 o
   0   3   7      210.34      192.63        4.13 o
   1   3   7        9.93        7.61        1.27 o
   2   3   7      551.45      544.57        7.54 o
   3   3   7       17.65       16.31        0.97 o
   4   3   7      835.02      801.00       16.96 o
   5   3   7      513.06      441.17       12.03 o
   6   3   7        0.39        1.02        0.75 <
   7   3   7       14.08       20.86        2.07 o
  -9   4   7       -0.05        0.34        1.12 <
  -8   4   7        3.54        4.77        1.35 o
  -7   4   7       33.06       36.85        2.16 o
  -6   4   7       68.82       66.37        2.34 o
  -5   4   7        4.59        4.93        0.76 o
  -4   4   7        2.04        3.06        0.96 <
  -3   4   7     2194.55     2103.89       34.60 o
  -2   4   7      999.72     1038.31       16.55 o
  -1   4   7      479.21      443.51        8.50 o
   0   4   7      916.51      948.09       14.08 o
   1   4   7       20.63       15.04        1.94 o
   2   4   7       35.32       33.25        1.63 o
   3   4   7      151.40      141.13        3.66 o
   4   4   7      198.40      195.94        3.44 o
   5   4   7       19.31       28.66        2.55 o
   6   4   7        8.89        8.69        1.83 o
   7   4   7        2.12        0.32        2.15 <
  -9   5   7       -0.31        0.09        0.80 <
  -8   5   7        7.41        5.21        2.06 o
  -7   5   7        2.93        5.09        0.93 o
  -6   5   7       16.87       19.79        1.57 o
  -5   5   7        3.96        5.36        0.74 o
  -4   5   7      239.15      220.70        4.31 o
  -3   5   7       27.73       23.14        1.92 o
  -2   5   7      554.82      453.44       13.28 o
  -1   5   7       55.55       41.53        2.52 o
   0   5   7        3.31        1.99        0.77 o
   1   5   7      186.51      157.87        5.92 o
   2   5   7      152.06      150.98        2.63 o
   3   5   7       16.74       14.42        1.29 o
   4   5   7       31.01       33.70        1.27 o
   5   5   7      139.43      137.17        3.89 o
   6   5   7        3.36        3.78        1.73 o
   7   5   7        8.35        8.78        2.24 o
  -8   6   7      115.78       86.23        4.70 o
  -7   6   7       19.60       16.91        2.18 o
  -6   6   7       71.19       73.51        3.77 o
  -5   6   7       11.53       10.73        1.09 o
  -4   6   7       29.82       33.52        1.68 o
  -3   6   7      597.42      575.84       10.65 o
  -2   6   7      420.41      406.77        7.81 o
  -1   6   7     1566.38     1568.86       25.81 o
   0   6   7     1330.09     1336.42       18.92 o
   1   6   7       11.63        5.27        1.03 o
   2   6   7       41.15       34.85        1.91 o
   3   6   7     1012.74     1006.55       13.09 o
   4   6   7      154.02      154.10        3.42 o
   5   6   7      145.08      133.10        3.52 o
   6   6   7      313.31      280.82        8.96 o
   7   6   7       16.88       16.80        2.84 o
  -8   7   7        0.36        1.07        4.03 <
  -7   7   7      215.68      181.41        5.53 o
  -6   7   7      257.95      263.95        7.40 o
  -5   7   7       40.11       42.46        1.70 o
  -4   7   7       16.50       16.72        1.21 o
  -3   7   7       10.98        9.40        1.09 o
  -2   7   7      588.76      522.05       11.57 o
  -1   7   7      731.22      718.44       11.05 o
   0   7   7        4.42        3.72        1.10 o
   1   7   7      102.16      104.29        1.94 o
   2   7   7      143.55      141.47        3.53 o
   3   7   7      208.35      220.18        3.90 o
   4   7   7     1495.45     1435.45       21.11 o
   5   7   7      340.44      316.41        6.03 o
   6   7   7       43.75       36.22        3.13 o
   7   7   7       21.50       19.02        2.77 o
  -8   8   7        8.67        4.75        2.45 o
  -7   8   7        4.14        6.16        1.27 o
  -6   8   7        0.10        0.17        0.39 o
  -5   8   7        8.24        9.62        1.22 o
  -4   8   7       53.16       53.98        1.99 o
  -3   8   7      113.31       99.76        3.71 o
  -2   8   7        0.26        0.24        0.20 o
  -1   8   7      354.95      366.74        6.75 o
   0   8   7       16.12       16.73        1.26 o
   1   8   7       89.62       83.73        2.10 o
   2   8   7       92.33       94.69        2.23 o
   3   8   7       76.65       72.26        2.24 o
   4   8   7        0.01        0.02        0.26 o
   5   8   7        2.04        2.80        0.64 o
   6   8   7      103.10       91.62        4.33 o
   7   8   7       46.66       43.94        4.00 o
  -8   9   7       -0.46        2.85        1.98 <
  -7   9   7       25.97       33.28        2.72 o
  -6   9   7       -1.17        1.06        3.01 <
  -5   9   7       25.60       29.96        1.66 o
  -4   9   7       16.38       16.66        1.58 o
  -3   9   7       22.97       17.29        2.22 o
  -2   9   7      194.54      175.53        4.15 o
  -1   9   7      154.04      158.64        3.15 o
   0   9   7        5.68        7.05        0.96 o
   1   9   7       19.20       14.76        1.48 o
   2   9   7      488.54      509.09        7.27 o
   3   9   7       23.14       21.71        1.47 o
   4   9   7       17.59       21.95        1.77 o
   5   9   7        2.31        4.51        0.85 o
   6   9   7        1.63        6.92        2.60 <
  -8  10   7        2.13        2.69        1.98 <
  -7  10   7       43.71       31.21        5.54 o
  -6  10   7        6.91        9.58        1.39 o
  -5  10   7       51.42       49.74        2.55 o
  -4  10   7      286.15      279.71        6.94 o
  -3  10   7     1221.69     1176.02       19.85 o
  -2  10   7      149.24      140.57        4.61 o
  -1  10   7      138.11      132.88        3.62 o
   0  10   7      350.46      352.12        5.92 o
   1  10   7       27.92       21.89        1.50 o
   2  10   7        0.77        0.66        0.15 o
   3  10   7      134.18      138.70        3.55 o
   4  10   7      247.40      246.24        5.73 o
   5  10   7       -0.37        3.87        2.96 <
   6  10   7       33.57       31.12        4.77 o
  -7  11   7      144.60      121.34        8.63 o
  -6  11   7      245.95      216.50        9.38 o
  -5  11   7       41.67       37.85        2.79 o
  -4  11   7       80.68       91.18        2.89 o
  -3  11   7      135.01      128.99        4.22 o
  -2  11   7      509.33      495.49        8.99 o
  -1  11   7      496.95      532.58        8.80 o
   0  11   7      285.35      271.36        5.49 o
   1  11   7      165.78      168.94        3.44 o
   2  11   7      189.53      178.12        3.98 o
   3  11   7       60.15       65.19        2.62 o
   4  11   7      211.37      205.08        6.18 o
   5  11   7       77.63       78.41        4.09 o
   6  11   7        1.77        0.59        3.23 <
  -7  12   7       11.19        9.26        4.14 <
  -6  12   7       38.45       45.77        3.54 o
  -5  12   7      171.95      150.50        5.76 o
  -4  12   7      357.09      328.86        9.59 o
  -3  12   7      353.99      334.61        7.95 o
  -2  12   7        2.41        2.26        0.53 o
  -1  12   7        0.95        1.57        0.66 <
   0  12   7        5.87        2.41        1.62 o
   1  12   7       75.03       93.51        2.23 o
   2  12   7      317.98      317.58        6.93 o
   3  12   7      161.65      167.04        3.89 o
   4  12   7       38.20       43.43        2.78 o
   5  12   7       10.62        8.85        3.21 o
  -6  13   7       -0.34        1.75        1.75 <
  -5  13   7       14.16       15.59        2.65 o
  -4  13   7       22.12       23.50        2.34 o
  -3  13   7       16.31       14.68        2.38 o
  -2  13   7      182.52      202.97        4.23 o
  -1  13   7      268.10      286.29        6.52 o
   0  13   7       27.85       34.12        1.82 o
   1  13   7        0.20        0.16        0.20 o
   2  13   7        3.48        3.90        1.52 o
   3  13   7       47.76       52.30        2.37 o
   4  13   7       -0.90        0.21        0.97 <
   5  13   7       15.11       18.66        3.13 o
  -6  14   7       11.22       14.40        3.81 o
  -5  14   7        0.91        3.75        1.45 <
  -4  14   7        7.69        8.69        2.84 <
  -3  14   7        9.65        9.53        1.62 o
  -2  14   7        0.53        0.56        0.25 o
  -1  14   7       77.79       85.76        3.38 o
   0  14   7       27.28       33.57        2.35 o
   1  14   7        0.37        0.28        0.24 o
   2  14   7       17.09       16.92        2.18 o
   3  14   7        5.33        5.90        1.39 o
   4  14   7       -2.70        1.95        3.12 <
   5  14   7        0.14        0.49        1.72 <
  -5  15   7       29.07       27.49        4.22 o
  -4  15   7       33.72       37.48        3.99 o
  -3  15   7       15.18       16.93        2.21 o
  -2  15   7      206.68      184.29        8.33 o
  -1  15   7       13.71       13.85        2.00 o
   0  15   7        1.58        0.18        1.46 <
   1  15   7       25.41       34.75        2.76 o
   2  15   7       10.83        8.01        5.11 <
   3  15   7        3.94        3.42        4.07 <
   4  15   7       32.02       37.47        3.34 o
  -5  16   7       32.62       32.94        4.63 o
  -4  16   7       12.55       13.86        4.12 o
  -3  16   7       13.00       18.95        4.29 o
  -2  16   7       12.82       18.49        3.57 o
  -1  16   7       18.70       27.79        3.31 o
   0  16   7       29.19       30.74        3.22 o
   1  16   7        0.04        0.03        0.39 o
   2  16   7       78.38       71.40        9.50 o
   3  16   7      126.55      119.91        7.64 o
  -4  17   7        3.34        0.31        5.32 <
  -3  17   7        1.85        1.72        1.16 o
  -2  17   7        5.52        4.46        2.77 o
  -1  17   7       11.30       12.31        4.06 o
   0  17   7        1.96        1.28        5.70 <
   1  17   7        5.24        4.78        2.07 o
   2  17   7        5.85        3.85        3.73 <
  -2  18   7        3.79        3.66        3.17 <
  -1  18   7        3.44        0.50        3.77 <
   0  18   7        0.11        1.06        6.11 <
   1  18   7        2.05        1.46        1.25 o
  -9   0   8       43.03       33.95        4.82 o
  -8   0   8      532.95      469.09       19.20 o
  -7   0   8      645.84      590.80       14.72 o
  -6   0   8      296.30      279.98        6.89 o
  -5   0   8      292.48      309.81        6.08 o
  -4   0   8       27.51       20.31        3.45 o
  -3   0   8      490.19      486.36       11.80 o
  -2   0   8       17.33       15.67        1.89 o
  -1   0   8     2449.36     2723.52       59.70 o
   0   0   8      886.01      798.92       19.81 o
   1   0   8     3563.18     3818.95       59.72 o
   2   0   8     2863.51     2941.84       59.63 o
   3   0   8       26.84       24.48        2.13 o
   4   0   8        1.83        4.03        1.66 o
   5   0   8      170.82      155.64        6.87 o
   6   0   8       59.43       48.92        4.43 o
   7   0   8       68.37       56.86        4.80 o
  -9   1   8        6.99        7.48        3.48 <
  -8   1   8       16.81       17.85        1.81 o
  -7   1   8        1.10        1.03        0.84 <
  -6   1   8      284.60      260.25        5.39 o
  -5   1   8      333.87      326.31        5.21 o
  -4   1   8       65.52       56.09        1.75 o
  -3   1   8      240.24      192.19        8.17 o
  -2   1   8       35.09       30.41        3.45 o
  -1   1   8      549.44      515.87       11.07 o
   0   1   8      951.61      925.96       13.67 o
   1   1   8        1.44        1.72        0.64 o
   2   1   8      113.35      119.52        2.22 o
   3   1   8        6.70        6.31        0.62 o
   4   1   8      294.45      285.29        7.22 o
   5   1   8      208.99      198.02        5.29 o
   6   1   8       87.42       81.85        3.35 o
   7   1   8        0.02        3.10        2.53 <
  -9   2   8       -1.06        0.29        1.63 <
  -8   2   8        4.80        3.41        2.02 <
  -7   2   8       36.53       44.57        2.79 o
  -6   2   8        4.43        2.45        1.41 o
  -5   2   8      248.81      240.32        4.83 o
  -4   2   8        7.87        7.12        0.80 o
  -3   2   8       29.12       25.92        1.35 o
  -2   2   8        2.55        2.16        0.48 o
  -1   2   8      506.20      485.97        8.81 o
   0   2   8      581.56      596.87        9.29 o
   1   2   8      266.82      227.20       10.67 o
   2   2   8      172.42      173.69        3.10 o
   3   2   8      118.99      120.90        2.18 o
   4   2   8       37.49       47.49        2.56 o
   5   2   8        4.47        3.74        1.62 o
   6   2   8       75.13       64.61        3.16 o
   7   2   8        0.00        0.00        1.45 <
  -9   3   8        0.43        3.69        2.17 <
  -8   3   8       -0.09        0.13        0.92 <
  -7   3   8       13.41       18.50        1.47 o
  -6   3   8      262.82      242.54        5.19 o
  -5   3   8      311.62      291.15        6.96 o
  -4   3   8      107.29      112.08        2.46 o
  -3   3   8      674.88      642.61       12.33 o
  -2   3   8        5.65        6.12        0.84 o
  -1   3   8      832.66      843.46       13.84 o
   0   3   8      817.22      863.68       13.95 o
   1   3   8      160.51      154.20        3.82 o
   2   3   8       43.69       37.75        1.48 o
   3   3   8      215.32      208.37        4.20 o
   4   3   8       21.33       27.31        2.00 o
   5   3   8      153.36      145.04        6.71 o
   6   3   8      155.87      135.45        4.40 o
   7   3   8        5.26        7.48        2.75 <
  -9   4   8        8.13       10.78        2.34 o
  -8   4   8      175.76      148.74        5.43 o
  -7   4   8      109.21      101.78        3.10 o
  -6   4   8      128.62      124.58        3.38 o
  -5   4   8      945.02      910.16       14.52 o
  -4   4   8      153.38      154.83        3.51 o
  -3   4   8      162.63      158.93        3.80 o
  -2   4   8     2086.37     2161.85       29.73 o
  -1   4   8     1337.16     1412.61       21.54 o
   0   4   8       29.91       30.31        1.08 o
   1   4   8     1032.65     1071.17       16.03 o
   2   4   8      844.63      810.74       11.41 o
   3   4   8      350.30      354.11        5.78 o
   4   4   8      207.16      209.66        3.90 o
   5   4   8        0.23        0.42        0.43 o
   6   4   8        0.50        0.10        1.31 <
   7   4   8       29.94       23.84        3.09 o
  -9   5   8       23.76       21.99        3.51 o
  -8   5   8        0.02        0.04        0.39 o
  -7   5   8      502.21      443.45        9.48 o
  -6   5   8      794.34      722.24       12.71 o
  -5   5   8        2.96        2.53        1.39 <
  -4   5   8        1.32        1.02        0.44 o
  -3   5   8       41.46       36.14        2.49 o
  -2   5   8       18.24       15.49        1.41 o
  -1   5   8     1834.56     1915.28       24.60 o
   0   5   8     1874.19     1873.70       24.27 o
   1   5   8      942.09      943.89       12.70 o
   2   5   8       99.15      114.08        1.90 o
   3   5   8       10.53       11.02        0.89 o
   4   5   8      130.29      126.36        3.43 o
   5   5   8       90.44       88.21        4.75 o
   6   5   8        9.19       10.14        2.66 o
   7   5   8        5.50        5.21        2.32 o
  -8   6   8        5.01        9.31        2.72 <
  -7   6   8        6.05        8.28        1.31 o
  -6   6   8        0.79        1.20        0.31 o
  -5   6   8      108.68      108.47        3.74 o
  -4   6   8      156.77      146.17        4.22 o
  -3   6   8      472.89      484.38       10.36 o
  -2   6   8      738.15      699.55       12.86 o
  -1   6   8        4.80        1.40        0.80 o
   0   6   8      106.49      110.08        2.43 o
   1   6   8       15.38       12.01        1.07 o
   2   6   8        0.92        0.89        0.19 o
   3   6   8      495.59      485.72        7.11 o
   4   6   8      154.66      157.93        3.84 o
   5   6   8        1.76        3.25        0.84 o
   6   6   8       -1.28        1.46        3.29 <
   7   6   8       15.05       18.41        3.27 o
  -8   7   8       -0.11        0.09        2.30 <
  -7   7   8        0.02        0.15        0.68 <
  -6   7   8        7.36        9.61        1.31 o
  -5   7   8        3.11        3.17        0.87 o
  -4   7   8        0.01        0.00        0.79 <
  -3   7   8       94.50       81.47        3.76 o
  -2   7   8       79.17       76.81        2.87 o
  -1   7   8       45.96       43.72        1.52 o
   0   7   8      188.00      177.04        3.21 o
   1   7   8       20.36       18.13        1.35 o
   2   7   8       34.77       29.82        1.11 o
   3   7   8        2.90        3.12        0.56 o
   4   7   8      153.00      151.35        3.37 o
   5   7   8        0.19        0.26        0.24 o
   6   7   8       -0.06        0.14        3.11 <
   7   7   8       -1.60        1.12        3.95 <
  -8   8   8      101.70       90.71        5.00 o
  -7   8   8      144.13      132.20        4.83 o
  -6   8   8       44.10       47.93        2.36 o
  -5   8   8       14.98       16.82        1.43 o
  -4   8   8       39.87       34.16        2.64 o
  -3   8   8       80.70       62.05        3.63 o
  -2   8   8      265.74      276.18        6.29 o
  -1   8   8      148.20      142.29        3.38 o
   0   8   8       78.78       77.66        2.03 o
   1   8   8       37.69       37.00        1.38 o
   2   8   8       75.08       70.57        1.84 o
   3   8   8      299.38      301.59        5.52 o
   4   8   8      116.61      115.36        3.88 o
   5   8   8        7.45        9.56        1.44 o
   6   8   8       66.84       62.48        3.43 o
  -8   9   8        1.18        6.48        1.48 <
  -7   9   8      200.68      165.16        7.24 o
  -6   9   8      840.11      704.03       17.28 o
  -5   9   8        7.90        6.68        1.41 o
  -4   9   8      291.60      290.91        5.61 o
  -3   9   8      223.84      216.87        5.25 o
  -2   9   8      305.30      303.52        6.50 o
  -1   9   8      583.23      555.81        9.68 o
   0   9   8     1567.80     1451.48       28.34 o
   1   9   8      341.89      325.31        6.58 o
   2   9   8      101.62      106.20        2.49 o
   3   9   8       16.55       16.04        1.27 o
   4   9   8       50.97       53.32        2.08 o
   5   9   8       26.94       28.93        2.72 o
   6   9   8       42.86       44.29        4.16 o
  -7  10   8       33.99       31.44        3.11 o
  -6  10   8        1.19        1.41        1.07 <
  -5  10   8        2.79        3.51        0.80 o
  -4  10   8       74.65       55.67        4.78 o
  -3  10   8      141.44      140.74        3.68 o
  -2  10   8      135.12      129.32        3.44 o
  -1  10   8      288.53      275.62        7.97 o
   0  10   8        0.85        2.76        0.85 <
   1  10   8      188.05      190.66        4.22 o
   2  10   8      288.08      294.46        5.77 o
   3  10   8        7.86        4.71        1.38 o
   4  10   8        6.58        7.34        1.02 o
   5  10   8       22.08       22.11        3.10 o
   6  10   8        6.20        9.33        3.54 <
  -7  11   8        6.07        9.85        2.13 o
  -6  11   8        3.75        1.32        2.45 <
  -5  11   8      143.14      131.97        4.48 o
  -4  11   8       19.90       18.04        1.91 o
  -3  11   8       54.06       47.34        3.66 o
  -2  11   8       17.69       17.29        1.61 o
  -1  11   8       22.86       19.30        1.55 o
   0  11   8        2.01        2.69        2.33 <
   1  11   8        0.21        0.17        0.19 o
   2  11   8        2.74        2.73        0.85 o
   3  11   8       36.22       42.49        2.13 o
   4  11   8       -0.01        0.25        2.67 <
   5  11   8        7.42        8.86        3.30 <
  -7  12   8        8.26        8.13        3.72 o
  -6  12   8        1.05        0.66        2.70 <
  -5  12   8        2.10        5.71        1.97 <
  -4  12   8       54.44       58.01        4.67 o
  -3  12   8        1.18        1.42        1.02 o
  -2  12   8       12.20       12.34        1.54 o
  -1  12   8        0.19        0.16        0.23 o
   0  12   8        1.97        1.52        1.35 <
   1  12   8       75.55       52.55        4.89 o
   2  12   8        2.37        3.49        1.54 <
   3  12   8       54.89       60.68        2.39 o
   4  12   8       43.78       49.87        3.39 o
   5  12   8        2.94        2.31        2.87 <
  -6  13   8      124.20      115.17        6.42 o
  -5  13   8       48.92       36.26        4.40 o
  -4  13   8        9.98       13.94        3.22 o
  -3  13   8        6.14        6.14        1.35 o
  -2  13   8       68.29       63.48        3.76 o
  -1  13   8       70.87       78.93        2.56 o
   0  13   8      620.66      609.87       11.21 o
   1  13   8      115.24      123.62        3.23 o
   2  13   8       41.54       47.63        2.67 o
   3  13   8       37.46       43.08        2.42 o
   4  13   8        6.01        5.81        2.61 <
   5  13   8       57.26       51.10        6.40 o
  -6  14   8        5.81       10.40        3.70 <
  -5  14   8      114.79       99.46        6.50 o
  -4  14   8        0.79        0.87        0.46 o
  -3  14   8       20.90       19.98        2.36 o
  -2  14   8       72.70       80.74        4.24 o
  -1  14   8       65.84       87.72        3.16 o
   0  14   8        6.91        7.14        1.95 o
   1  14   8      229.74      239.54        5.91 o
   2  14   8      154.03      182.77        5.40 o
   3  14   8       24.16       22.78        3.71 o
   4  14   8        0.91        1.08        0.51 o
  -5  15   8        8.53        9.15        2.88 o
  -4  15   8       16.22       17.78        3.35 o
  -3  15   8        2.26        2.12        0.84 o
  -2  15   8        3.83        6.35        2.23 <
  -1  15   8       14.02       18.18        2.32 o
   0  15   8       18.76       17.13        2.58 o
   1  15   8        7.02       12.51        3.34 <
   2  15   8        8.73        9.03        4.17 <
   3  15   8       -1.08        0.20        1.75 <
   4  15   8       14.85       22.04        3.73 o
  -5  16   8       11.95       19.21        7.61 <
  -4  16   8       20.10       28.40        4.37 o
  -3  16   8        0.00        0.00        0.37 o
  -2  16   8       -0.59        0.68        1.38 <
  -1  16   8       90.48       92.98        7.62 o
   0  16   8       43.27       39.40        4.65 o
   1  16   8       19.22       11.87        4.49 o
   2  16   8       15.96       31.60        7.31 <
   3  16   8        0.00        0.00        1.03 <
  -3  17   8        1.67        1.83        2.24 <
  -2  17   8       -0.09        0.00        1.08 <
  -1  17   8       71.27       81.84        6.37 o
   0  17   8       57.37       65.17        6.04 o
   2  17   8       14.01       10.00        5.09 <
  -1  18   8       89.79       92.27        7.57 o
   0  18   8        6.33        3.51        4.77 <
  -9   1   9       -0.08        0.48        2.75 <
  -8   1   9       -0.32        0.05        0.67 <
  -7   1   9       23.81       27.95        1.67 o
  -6   1   9      146.97      144.40        2.87 o
  -5   1   9      743.28      727.40       10.22 o
  -4   1   9       42.86       50.38        1.39 o
  -3   1   9       52.64       47.77        2.92 o
  -2   1   9      141.22      125.14        4.74 o
  -1   1   9        3.63        6.20        1.31 <
   0   1   9      987.93      954.15       14.18 o
   1   1   9      667.13      646.46       12.03 o
   2   1   9        2.68        2.47        0.56 o
   3   1   9       37.03       40.68        1.77 o
   4   1   9      102.83      108.04        3.40 o
   5   1   9      140.15      130.44        4.22 o
   6   1   9      180.77      144.36        4.91 o
   7   1   9        0.13        0.05        0.88 <
  -9   2   9        8.37        8.55        2.85 o
  -8   2   9       58.20       57.60        2.78 o
  -7   2   9      106.01       93.76        3.10 o
  -6   2   9       27.56       32.87        1.86 o
  -5   2   9       11.43       10.17        1.40 o
  -4   2   9        0.00        0.00        0.20 o
  -3   2   9      216.96      216.69        5.44 o
  -2   2   9     1630.54     1698.06       25.29 o
  -1   2   9     4037.65     4520.81       77.71 o
   0   2   9      162.68      159.15        3.71 o
   1   2   9     1359.39     1386.04       20.44 o
   2   2   9      615.57      601.27       10.49 o
   3   2   9       75.04       72.84        2.10 o
   4   2   9       25.51       33.55        1.78 o
   5   2   9      606.16      514.19       12.58 o
   6   2   9      138.94      118.02        4.19 o
   7   2   9       59.26       52.65        3.59 o
  -9   3   9       19.12       12.28        3.65 o
  -8   3   9        0.18        0.51        0.43 o
  -7   3   9        6.55        8.67        1.39 o
  -6   3   9      307.29      284.17        6.08 o
  -5   3   9      341.74      321.00        6.67 o
  -4   3   9      156.52      150.44        3.57 o
  -3   3   9      152.67      148.18        3.73 o
  -2   3   9      281.62      269.15        6.24 o
  -1   3   9      351.63      362.10        8.14 o
   0   3   9     1687.99     1737.92       27.94 o
   1   3   9      631.81      626.51       11.07 o
   2   3   9       95.29       88.87        2.13 o
   3   3   9       64.15       53.80        3.42 o
   4   3   9       13.53       16.65        0.98 o
   5   3   9        3.68        8.46        1.57 o
   6   3   9       76.03       65.58        3.88 o
   7   3   9       96.29       68.23        5.65 o
  -9   4   9        0.31        1.64        3.01 <
  -8   4   9        0.38        1.00        0.90 <
  -7   4   9       37.08       41.50        2.31 o
  -6   4   9        4.42        6.94        1.39 o
  -5   4   9       23.60       26.77        1.50 o
  -4   4   9       29.30       29.10        1.60 o
  -3   4   9      294.83      293.23        5.97 o
  -2   4   9      369.00      352.10        7.10 o
  -1   4   9        3.07        2.40        0.63 o
   0   4   9       87.36       91.91        2.32 o
   1   4   9      485.23      470.48        8.07 o
   2   4   9       18.00       17.19        1.23 o
   3   4   9      371.65      371.07        6.20 o
   4   4   9       84.66       85.11        2.50 o
   5   4   9        3.67        1.91        2.24 <
   6   4   9        5.36        8.14        2.86 <
   7   4   9       -0.05        0.23        0.97 <
  -8   5   9       33.91       30.01        3.21 o
  -7   5   9       10.74       15.15        2.11 o
  -6   5   9       17.83       20.20        2.14 o
  -5   5   9      104.54      109.95        2.99 o
  -4   5   9       24.65       23.17        1.88 o
  -3   5   9        5.06        4.81        2.02 <
  -2   5   9       35.21       28.38        1.62 o
  -1   5   9      158.76      136.72        4.89 o
   0   5   9       39.48       43.49        1.35 o
   1   5   9      118.86      117.08        2.99 o
   2   5   9       49.36       49.97        1.70 o
   3   5   9       49.64       40.58        2.82 o
   4   5   9       13.25       14.58        1.28 o
   5   5   9      102.37       93.63        3.75 o
   6   5   9        4.73        7.33        2.77 <
   7   5   9        0.00        0.00        0.81 <
  -8   6   9       50.60       44.54        3.07 o
  -7   6   9      180.95      174.09        6.02 o
  -6   6   9      130.03      122.55        3.97 o
  -5   6   9        0.29        0.34        0.24 o
  -4   6   9       21.83       15.10        3.08 o
  -3   6   9       48.09       52.83        2.55 o
  -2   6   9      408.98      399.03        7.98 o
  -1   6   9      368.51      357.75        5.99 o
   0   6   9       21.04       17.32        1.22 o
   1   6   9      114.59      108.99        2.50 o
   2   6   9      188.08      206.64        3.78 o
   3   6   9       24.87       25.57        1.11 o
   4   6   9       31.14       38.18        1.99 o
   5   6   9      113.58       99.54        3.76 o
   6   6   9       35.35       36.12        3.32 o
  -8   7   9        0.70        1.36        0.39 o
  -7   7   9       13.69       14.65        2.82 o
  -6   7   9        1.13        1.73        0.64 o
  -5   7   9        6.28        5.85        1.61 o
  -4   7   9      116.55      109.68        4.15 o
  -3   7   9      859.55      811.34       15.35 o
  -2   7   9      326.20      302.88        7.13 o
  -1   7   9      254.11      270.81        4.99 o
   0   7   9     2098.02     2030.52       30.18 o
   1   7   9       87.79       88.44        2.08 o
   2   7   9       46.32       42.45        1.68 o
   3   7   9        9.61        9.19        0.85 o
   4   7   9       25.52       28.07        1.48 o
   5   7   9       37.16       36.76        2.40 o
   6   7   9       95.87      102.04        5.74 o
  -8   8   9        9.79       10.82        3.32 o
  -7   8   9       95.74       88.32        4.10 o
  -6   8   9      150.62      118.90        4.74 o
  -5   8   9        4.45        5.73        0.92 o
  -4   8   9        0.16        0.11        0.29 o
  -3   8   9        2.08        1.33        1.26 o
  -2   8   9       48.61       45.97        2.41 o
  -1   8   9        2.58        2.24        0.66 o
   0   8   9       12.99        9.93        1.32 o
   1   8   9        2.67        3.14        0.65 o
   2   8   9       23.90       22.78        1.13 o
   3   8   9      114.17      113.95        2.30 o
   4   8   9       48.67       52.93        2.49 o
   5   8   9        6.66        9.86        2.02 o
   6   8   9        0.00        0.00        5.17 <
  -8   9   9       23.06       23.65        3.64 o
  -7   9   9       23.33       22.16        2.76 o
  -6   9   9       17.68       17.01        2.59 o
  -5   9   9        9.59       11.01        1.42 o
  -4   9   9        1.73        0.96        1.29 <
  -3   9   9       38.90       34.21        2.45 o
  -2   9   9        7.39        6.05        1.00 o
  -1   9   9      305.07      290.78        6.24 o
   0   9   9       26.35       27.10        1.48 o
   1   9   9        5.65        5.42        0.76 o
   2   9   9       54.22       55.81        1.86 o
   3   9   9       42.60       42.30        1.97 o
   4   9   9        7.45        6.97        1.15 o
   5   9   9       18.29       26.14        2.34 o
   6   9   9       14.88       14.71        4.00 o
  -7  10   9       36.03       34.41        3.83 o
  -6  10   9        0.16        1.27        1.18 <
  -5  10   9       44.26       40.84        2.70 o
  -4  10   9       17.67       16.06        1.99 o
  -3  10   9      440.22      409.00        9.17 o
  -2  10   9      464.47      461.30        9.41 o
  -1  10   9      131.74      119.90        3.57 o
   0  10   9       81.89       76.15        2.44 o
   1  10   9       55.08       45.61        2.67 o
   2  10   9       93.48      106.67        2.89 o
   3  10   9       65.45       60.76        3.12 o
   4  10   9       42.21       46.90        2.22 o
   5  10   9       30.56       31.07        3.59 o
  -7  11   9       -2.99        1.07        3.49 <
  -6  11   9      163.37      130.98        7.46 o
  -5  11   9      270.94      223.34        7.61 o
  -4  11   9       39.42       33.99        2.70 o
  -3  11   9        5.55        4.80        1.15 o
  -2  11   9      294.53      285.12        7.44 o
  -1  11   9      102.68      106.77        3.37 o
   0  11   9     1708.76     1606.01       27.77 o
   1  11   9      446.62      458.48        8.66 o
   2  11   9       11.39       13.93        1.39 o
   3  11   9       22.87       23.06        1.69 o
   4  11   9      126.17      128.01        5.10 o
   5  11   9        0.31        0.01        1.02 <
  -7  12   9       29.99       24.97        4.20 o
  -6  12   9        8.88        4.68        4.69 <
  -5  12   9       14.84       18.68        3.15 o
  -4  12   9       69.78       58.56        4.46 o
  -3  12   9       80.01       79.63        4.35 o
  -2  12   9      267.25      251.20        6.85 o
  -1  12   9      730.10      748.36       14.76 o
   0  12   9      152.09      148.58        4.27 o
   1  12   9      156.91      171.08        4.03 o
   2  12   9       77.83       90.37        2.84 o
   3  12   9        2.69        3.86        1.52 <
   4  12   9       24.95       22.65        3.01 o
   5  12   9      125.66      118.89        8.44 o
  -6  13   9       12.13       11.49        3.16 o
  -5  13   9       42.86       38.00        3.85 o
  -4  13   9       40.20       37.34        3.83 o
  -3  13   9        0.22        0.17        0.36 o
  -2  13   9       16.01       15.41        2.26 o
  -1  13   9       60.30       58.65        3.46 o
   0  13   9        6.92        1.04        3.31 <
   1  13   9       45.12       43.65        2.78 o
   2  13   9       65.32       67.51        3.50 o
   3  13   9       43.92       52.07        3.08 o
   4  13   9        0.00        0.01        3.64 <
  -6  14   9       42.16       40.38        4.89 o
  -5  14   9        0.00        0.00        0.83 <
  -4  14   9        0.06        0.08        0.43 o
  -3  14   9       15.34       17.95        2.80 o
  -2  14   9        9.80       12.26        2.35 o
  -1  14   9       66.93       61.52        3.72 o
   0  14   9        3.44        3.24        3.05 <
   1  14   9       42.11       53.58        4.20 o
   2  14   9       40.87       45.52        4.74 o
   3  14   9        9.15        8.63        2.22 o
   4  14   9        1.18        1.96        1.32 <
  -5  15   9       23.42       28.17        3.88 o
  -4  15   9        7.39        5.40        2.24 o
  -3  15   9       22.13       25.98        3.08 o
  -2  15   9       20.92       31.20        3.55 o
  -1  15   9        1.64        0.57        2.05 <
   0  15   9      167.22      152.86        8.66 o
   1  15   9       27.14       35.65        4.05 o
   2  15   9       23.45       27.44        2.92 o
   3  15   9        2.74        4.64        1.72 <
  -4  16   9        7.17       11.65        3.15 o
  -3  16   9       -1.53        1.45        2.94 <
  -2  16   9       99.37      101.99        7.50 o
  -1  16   9      207.25      211.29       15.39 o
   0  16   9        3.34        1.79        4.35 <
   1  16   9       47.82       59.96        6.52 o
   2  16   9        1.09        3.15        1.92 <
  -2  17   9       12.12        9.60        4.18 o
  -1  17   9        2.98        1.21        2.68 <
   0  17   9       -4.29        1.84        4.75 <
   1  17   9        5.01        3.85        4.04 <
  -9   0  10       -6.16        0.03        5.22 <
  -8   0  10       63.97       64.46        5.07 o
  -7   0  10      111.19      103.36        3.82 o
  -6   0  10     1388.28     1307.21       25.24 o
  -5   0  10      595.06      589.03       11.41 o
  -4   0  10       53.31       55.78        2.91 o
  -3   0  10       43.47       40.07        2.35 o
  -2   0  10      146.25      121.82       12.56 o
  -1   0  10       65.13       77.03        3.39 o
   0   0  10      117.94      109.86        3.33 o
   1   0  10      103.65       89.18        2.86 o
   2   0  10       72.74       73.80        2.76 o
   3   0  10        1.94        0.22        2.38 <
   4   0  10       84.49       77.28        4.00 o
   5   0  10      550.23      491.31       18.79 o
   6   0  10       38.21       61.28        5.13 o
   7   0  10       12.77       17.40        4.13 o
  -9   1  10       19.86       14.54        3.44 o
  -8   1  10       20.78       22.31        2.29 o
  -7   1  10      129.28      127.24        3.26 o
  -6   1  10       71.32       71.40        2.33 o
  -5   1  10      383.78      367.65        6.96 o
  -4   1  10      273.64      282.79        4.60 o
  -3   1  10        2.85        2.09        0.91 o
  -2   1  10       20.84       19.60        1.56 o
  -1   1  10     1205.60     1225.13       21.72 o
   0   1  10      286.56      248.84        4.62 o
   1   1  10      408.92      408.65        6.85 o
   2   1  10       96.59       94.17        2.38 o
   3   1  10       52.27       51.84        2.01 o
   4   1  10        0.98        1.99        0.26 o
   5   1  10       12.48       13.71        2.02 o
   6   1  10       48.02       40.02        2.99 o
  -9   2  10        5.71        7.19        2.37 o
  -8   2  10       24.96       26.29        2.57 o
  -7   2  10       25.24       23.96        1.94 o
  -6   2  10        0.01        0.06        1.54 <
  -5   2  10       61.39       61.80        1.92 o
  -4   2  10      184.74      184.38        3.77 o
  -3   2  10        5.47        4.73        1.04 o
  -2   2  10        2.58        2.60        0.56 o
  -1   2  10      184.36      170.06        7.19 o
   0   2  10       67.60       72.45        2.05 o
   1   2  10      139.78      139.45        2.91 o
   2   2  10       87.07       95.26        2.21 o
   3   2  10       37.18       36.11        2.47 o
   4   2  10       -0.01        0.00        1.18 <
   5   2  10       13.87       16.37        2.02 o
   6   2  10       -0.38        0.30        0.88 <
  -8   3  10        9.72        9.41        2.81 o
  -7   3  10        0.42        0.89        0.28 o
  -6   3  10       33.41       37.20        1.79 o
  -5   3  10      483.87      469.97        9.71 o
  -4   3  10      334.44      344.66        7.16 o
  -3   3  10       79.89       87.25        2.39 o
  -2   3  10       85.27       75.81        2.17 o
  -1   3  10      278.44      266.90        6.58 o
   0   3  10      118.17      121.96        2.61 o
   1   3  10     1448.21     1493.33       27.51 o
   2   3  10      115.21       92.05        4.31 o
   3   3  10        3.10        2.88        0.65 o
   4   3  10       73.55       79.00        2.37 o
   5   3  10        4.43        2.75        2.57 <
   6   3  10       -0.80        2.67        1.17 <
  -8   4  10        1.61        3.38        2.20 <
  -7   4  10       18.85       21.99        1.93 o
  -6   4  10      301.13      294.17        6.27 o
  -5   4  10      156.81      163.12        3.96 o
  -4   4  10       99.96      105.25        3.21 o
  -3   4  10      506.40      500.36        8.33 o
  -2   4  10      855.08      822.58       15.03 o
  -1   4  10      497.04      479.09       10.62 o
   0   4  10      832.78      811.74       12.32 o
   1   4  10      166.56      170.42        3.44 o
   2   4  10      111.46      117.33        2.44 o
   3   4  10      251.41      247.03        4.67 o
   4   4  10      123.89      128.14        3.55 o
   5   4  10      219.95      191.45        6.41 o
   6   4  10       87.95       79.95        4.64 o
  -8   5  10        0.34        1.07        0.65 <
  -7   5  10       14.64       22.85        2.32 o
  -6   5  10       15.61       15.64        1.45 o
  -5   5  10      359.42      359.68        7.80 o
  -4   5  10     1433.14     1294.95       29.61 o
  -3   5  10      523.47      486.21        9.80 o
  -2   5  10        9.02        8.03        0.84 o
  -1   5  10      224.19      231.80        3.98 o
   0   5  10        6.73        5.31        1.09 o
   1   5  10      457.45      445.12        7.26 o
   2   5  10      653.02      650.46        9.76 o
   3   5  10      162.72      163.50        3.34 o
   4   5  10      115.45      118.75        2.75 o
   5   5  10        3.82        4.02        2.46 <
   6   5  10       61.32       56.29        4.72 o
  -8   6  10        0.60        0.94        0.67 <
  -7   6  10       37.96       38.01        3.67 o
  -6   6  10       63.77       58.98        3.09 o
  -5   6  10        0.06        0.07        0.26 o
  -4   6  10       76.19       69.31        2.95 o
  -3   6  10      174.56      144.90        6.64 o
  -2   6  10       10.40       14.31        1.64 o
  -1   6  10      108.03      104.96        2.87 o
   0   6  10      609.50      583.61        9.42 o
   1   6  10      181.72      192.10        3.59 o
   2   6  10       11.72       10.12        1.05 o
   3   6  10      420.72      391.97        7.04 o
   4   6  10       55.29       57.14        1.79 o
   5   6  10       26.26       27.71        2.79 o
   6   6  10       10.71       10.73        3.21 o
  -8   7  10       -1.21        0.51        1.79 <
  -7   7  10        4.55        7.85        1.89 o
  -6   7  10        8.23       11.05        1.71 o
  -5   7  10        5.03        5.04        1.40 o
  -4   7  10       27.44       23.00        2.17 o
  -3   7  10       39.90       36.95        2.32 o
  -2   7  10        3.02        2.28        0.87 o
  -1   7  10        7.31        6.82        0.85 o
   0   7  10       20.29       25.57        1.72 o
   1   7  10       43.89       37.27        1.82 o
   2   7  10       -0.67        0.29        1.31 <
   3   7  10       19.86       24.17        1.60 o
   4   7  10       24.99       27.95        1.50 o
   5   7  10        0.27        0.63        0.71 <
   6   7  10        4.14        2.70        5.29 <
  -8   8  10       -0.04        0.54        2.24 <
  -7   8  10      115.96      102.62        6.16 o
  -6   8  10      127.82      118.94        6.22 o
  -5   8  10      114.43      106.53        4.04 o
  -4   8  10        7.36        6.55        1.21 o
  -3   8  10       93.80       84.30        3.08 o
  -2   8  10       49.60       41.58        2.12 o
  -1   8  10       38.18       41.62        2.28 o
   0   8  10      303.45      302.29        5.50 o
   1   8  10      692.78      695.89       10.72 o
   2   8  10       14.99       13.17        1.24 o
   3   8  10      394.74      395.25        6.43 o
   4   8  10       38.40       39.42        1.66 o
   5   8  10        0.95        0.79        0.59 <
   6   8  10        3.06        4.86        2.29 <
  -7   9  10      154.54      120.92        7.24 o
  -6   9  10       73.37       65.82        8.25 o
  -5   9  10      482.85      417.35       14.30 o
  -4   9  10      833.00      784.15       19.84 o
  -3   9  10       99.82       96.81        3.74 o
  -2   9  10        8.02        7.71        1.08 o
  -1   9  10       42.18       44.82        2.07 o
   0   9  10       21.89       20.37        1.92 o
   1   9  10      169.88      171.14        3.49 o
   2   9  10      101.85      102.92        2.69 o
   3   9  10       48.96       49.82        1.70 o
   4   9  10       32.83       39.33        2.27 o
   5   9  10       15.64       16.30        3.48 o
  -7  10  10       26.15       30.75        3.46 o
  -6  10  10      140.89      121.03        6.50 o
  -5  10  10       58.94       51.20        4.86 o
  -4  10  10       11.31        8.59        2.75 o
  -3  10  10        0.54        0.38        0.20 o
  -2  10  10       39.00       37.59        1.96 o
  -1  10  10      256.54      243.53        5.02 o
   0  10  10      281.01      244.36        6.92 o
   1  10  10       19.93       17.51        1.49 o
   2  10  10       13.30       16.04        1.48 o
   3  10  10        0.25        0.19        0.23 o
   4  10  10       19.62       18.92        3.54 o
   5  10  10       67.98       67.25        5.00 o
  -7  11  10        0.03        0.08        0.68 <
  -6  11  10       33.24       32.72        4.02 o
  -5  11  10        7.87        9.19        3.05 o
  -4  11  10       -0.30        0.69        1.06 <
  -3  11  10        6.71        7.89        1.77 o
  -2  11  10       35.61       41.08        1.95 o
  -1  11  10      111.45       99.32        4.57 o
   0  11  10       18.13       21.18        1.76 o
   1  11  10       15.62       12.89        1.32 o
   2  11  10        1.13        0.95        0.48 o
   3  11  10       20.86       22.16        1.99 o
   4  11  10        1.38        0.16        1.63 <
   5  11  10        0.50        3.28        4.76 <
  -6  12  10       72.65       62.98        5.23 o
  -5  12  10       -0.29        0.48        2.78 <
  -4  12  10       29.60       22.79        3.47 o
  -3  12  10        6.97        7.29        1.69 o
  -2  12  10        3.77        2.19        2.33 <
  -1  12  10       18.82       18.15        1.80 o
   0  12  10       78.21       78.75        2.69 o
   1  12  10        3.25        2.44        0.99 o
   2  12  10        2.94        4.00        2.57 <
   3  12  10       25.75       26.86        2.01 o
   4  12  10        4.07        5.26        4.22 <
  -6  13  10       12.93       13.40        3.38 o
  -5  13  10      140.76      127.03        6.98 o
  -4  13  10      100.18       94.62        5.27 o
  -3  13  10        0.07        0.08        0.51 o
  -2  13  10        4.24        6.84        2.73 <
  -1  13  10       48.11       52.54        3.07 o
   0  13  10       25.58       31.18        2.42 o
   1  13  10      170.28      166.08        6.53 o
   2  13  10       29.55       31.00        2.60 o
   3  13  10       14.68       16.10        3.01 o
   4  13  10       41.13       44.50        4.58 o
  -5  14  10       92.73       80.35        6.33 o
  -4  14  10       -1.87        0.34        3.26 <
  -3  14  10       64.87       60.89        4.42 o
  -2  14  10       38.38       28.65        5.43 o
  -1  14  10       20.90       16.87        3.56 o
   0  14  10        5.74        4.08        2.33 <
   1  14  10        1.49        4.12        1.98 <
   2  14  10        0.14        0.11        0.57 <
   3  14  10        6.30        6.91        2.60 o
  -5  15  10        0.35        0.64        0.62 <
  -4  15  10        3.18        3.53        1.95 o
  -3  15  10        0.02        0.00        1.32 <
  -2  15  10       -0.60        0.85        2.14 <
  -1  15  10       20.52       24.91        3.82 o
   0  15  10       21.99       20.76        3.30 o
   1  15  10       25.52       27.81        3.41 o
   2  15  10       74.17       76.65        4.71 o
   3  15  10        0.18        0.24        1.20 <
  -4  16  10       31.41       24.91        7.57 o
  -3  16  10       13.76       10.77        3.10 o
  -2  16  10       14.50       18.60        3.98 o
  -1  16  10        0.94        0.69        0.52 o
   0  16  10       26.25       27.74        4.81 o
   1  16  10       -0.38        3.38        4.14 <
   2  16  10        0.74        0.54        1.18 <
  -2  17  10        0.71        0.51        2.17 <
  -1  17  10       13.65       18.11        5.54 <
   0  17  10        0.64        3.28        9.04 <
  -8   1  11       26.04       25.20        2.77 o
  -7   1  11        0.05        0.06        0.25 o
  -6   1  11        6.06        6.38        1.28 o
  -5   1  11        5.05        5.32        0.95 o
  -4   1  11       20.85       20.63        1.27 o
  -3   1  11       61.49       57.82        2.32 o
  -2   1  11      661.75      671.72       13.54 o
  -1   1  11      396.03      383.62        7.02 o
   0   1  11       18.07       15.54        1.38 o
   1   1  11      498.49      486.03        9.27 o
   2   1  11      102.81      103.21        3.67 o
   3   1  11        1.57        1.77        0.51 o
   4   1  11       43.13       43.82        1.59 o
   5   1  11       51.85       50.59        2.71 o
   6   1  11        0.00        0.00        0.92 <
  -8   2  11       27.40       30.76        2.84 o
  -7   2  11        6.45       10.71        1.55 o
  -6   2  11      576.07      549.15       10.80 o
  -5   2  11      497.10      504.02        8.28 o
  -4   2  11        7.11        7.33        1.00 o
  -3   2  11       70.54       66.46        2.63 o
  -2   2  11        3.09        2.67        0.70 o
  -1   2  11      142.00      147.31        2.90 o
   0   2  11     1094.28     1076.69       19.14 o
   1   2  11      957.11      960.44       16.47 o
   2   2  11      153.69      154.92        3.23 o
   3   2  11       17.75       17.68        1.20 o
   4   2  11      215.90      202.01        5.66 o
   5   2  11       49.51       38.49        2.87 o
   6   2  11       11.15       19.94        2.16 o
  -8   3  11       10.00        9.29        2.62 o
  -7   3  11       45.72       42.49        2.57 o
  -6   3  11       68.15       65.43        2.62 o
  -5   3  11       65.06       70.54        2.09 o
  -4   3  11     1181.98     1089.34       18.04 o
  -3   3  11      225.54      208.98        4.88 o
  -2   3  11        3.49        3.10        0.67 o
  -1   3  11      312.90      290.52        9.29 o
   0   3  11      581.25      566.81       10.18 o
   1   3  11      227.32      229.67        5.28 o
   2   3  11      991.00      953.93       14.87 o
   3   3  11      209.45      210.63        3.81 o
   4   3  11        1.21        2.14        0.88 o
   5   3  11        6.54        9.47        2.26 o
   6   3  11        9.98       10.13        3.04 o
  -8   4  11       24.52       24.58        2.72 o
  -7   4  11       11.60       14.78        2.26 o
  -6   4  11       20.34       26.12        1.79 o
  -5   4  11        0.67        0.83        0.27 o
  -4   4  11       68.31       61.43        3.31 o
  -3   4  11       12.99       11.84        1.41 o
  -2   4  11      197.93      196.13        4.35 o
  -1   4  11       28.34       27.26        1.75 o
   0   4  11      135.73      124.15        2.69 o
   1   4  11      528.40      522.61        9.96 o
   2   4  11       18.01       18.55        1.29 o
   3   4  11      210.99      205.99        4.23 o
   4   4  11        5.73        8.32        1.33 o
   5   4  11       25.16       24.43        2.68 o
   6   4  11       28.42       24.14        3.51 o
  -8   5  11        2.96        5.98        2.02 <
  -7   5  11        4.27        9.93        2.03 <
  -6   5  11        5.19        5.74        1.95 <
  -5   5  11        3.83        4.65        1.16 o
  -4   5  11        1.58        2.71        0.95 o
  -3   5  11        4.55        6.44        1.41 o
  -2   5  11       16.28       15.84        1.26 o
  -1   5  11       84.31       72.30        3.00 o
   0   5  11       85.80       89.72        2.04 o
   1   5  11       34.33       34.50        1.46 o
   2   5  11       76.26       77.49        2.39 o
   3   5  11        4.16        4.60        0.83 o
   4   5  11        0.30        0.50        0.29 o
   5   5  11        0.01        0.08        1.03 <
   6   5  11        2.30        2.73        3.31 <
  -8   6  11        0.21        0.82        0.62 <
  -7   6  11        0.02        0.04        0.62 <
  -6   6  11      162.83      156.64        5.72 o
  -5   6  11      400.82      349.03        8.90 o
  -4   6  11      220.19      208.07        5.67 o
  -3   6  11       10.33        8.17        1.33 o
  -2   6  11        0.04        0.03        0.15 o
  -1   6  11        0.51        0.46        0.18 o
   0   6  11       66.06       67.20        2.08 o
   1   6  11      933.21      899.34       14.03 o
   2   6  11        0.88        0.70        0.30 o
   3   6  11      342.05      352.15        6.11 o
   4   6  11       68.44       69.39        2.50 o
   5   6  11       92.23       81.92        5.42 o
   6   6  11        6.30       30.59        6.02 <
  -8   7  11       56.90       44.52        4.93 o
  -7   7  11      121.46      101.28        6.32 o
  -6   7  11       98.72       89.40        5.07 o
  -5   7  11        2.14        1.84        1.15 o
  -4   7  11      608.55      522.90       16.32 o
  -3   7  11       88.56      108.03        3.51 o
  -2   7  11       79.48       73.49        2.53 o
  -1   7  11      235.09      226.31        4.83 o
   0   7  11     1067.89     1015.37       18.34 o
   1   7  11       98.24       95.59        2.60 o
   2   7  11      775.15      754.49       12.64 o
   3   7  11      106.31      114.07        2.66 o
   4   7  11        0.03        0.03        0.31 o
   5   7  11        4.32        3.66        2.50 <
  -7   8  11        7.59        5.06        2.91 o
  -6   8  11       86.71       73.02        4.92 o
  -5   8  11       46.20       49.11        3.48 o
  -4   8  11       54.56       54.63        3.00 o
  -3   8  11      137.32      122.03        4.72 o
  -2   8  11       95.33       95.70        3.02 o
  -1   8  11      204.02      161.77        6.99 o
   0   8  11       94.29       85.43        2.82 o
   1   8  11        3.19        1.77        1.94 <
   2   8  11       21.77       20.05        1.45 o
   3   8  11        0.02        0.02        0.33 o
   4   8  11        2.63        3.92        1.39 o
   5   8  11       -0.94        1.18        1.88 <
  -7   9  11        6.74        9.65        2.99 o
  -6   9  11        2.35        3.18        2.59 <
  -5   9  11        9.59       12.82        2.20 o
  -4   9  11      167.11      149.51        6.49 o
  -3   9  11       13.87       12.61        2.12 o
  -2   9  11       77.91       77.03        2.79 o
  -1   9  11       11.45        9.35        1.37 o
   0   9  11       35.25       34.55        1.93 o
   1   9  11        1.66        1.44        0.45 o
   2   9  11       36.97       42.44        2.14 o
   3   9  11       24.96       27.43        1.75 o
   4   9  11        0.08        0.23        0.71 <
   5   9  11        0.01        0.07        2.19 <
  -7  10  11       15.27       14.25        3.89 o
  -6  10  11        2.98        5.57        2.30 <
  -5  10  11        4.13        3.13        2.59 <
  -4  10  11        0.02        0.02        0.36 o
  -3  10  11        3.77        5.53        2.65 <
  -2  10  11       75.38       73.22        2.92 o
  -1  10  11      194.13      192.71        4.71 o
   0  10  11      326.06      305.79        8.03 o
   1  10  11      327.38      340.97        6.81 o
   2  10  11        1.26        1.20        0.51 o
   3  10  11       70.29       80.16        3.86 o
   4  10  11        0.63        1.93        0.72 <
   5  10  11        2.77        1.59        4.53 <
  -7  11  11       12.54       18.72        4.35 <
  -6  11  11        9.25        7.55        3.53 <
  -5  11  11      111.62      100.85        5.67 o
  -4  11  11      495.54      430.96       14.23 o
  -3  11  11       36.85       31.62        4.05 o
  -2  11  11        3.62        1.63        1.83 o
  -1  11  11      194.47      203.70        5.79 o
   0  11  11       92.67       96.03        3.30 o
   1  11  11      164.27      169.43        4.21 o
   2  11  11      316.54      317.25        7.64 o
   3  11  11      132.90      142.33        5.13 o
   4  11  11       19.57       21.14        2.68 o
  -6  12  11       68.41       64.10        4.98 o
  -5  12  11       66.56       56.44        4.63 o
  -4  12  11        7.40        6.69        2.90 o
  -3  12  11       26.00       29.30        3.60 o
  -2  12  11       23.11       25.57        2.31 o
  -1  12  11       47.20       43.14        7.72 o
   0  12  11      289.69      270.58       12.17 o
   1  12  11      191.90      192.24        5.81 o
   2  12  11       36.86       48.70        2.87 o
   3  12  11        0.96        1.12        0.87 <
   4  12  11       20.07       22.29        3.67 o
  -6  13  11        4.75        0.06        4.85 <
  -5  13  11        0.81        2.09        1.36 <
  -4  13  11        0.15        0.57        4.53 <
  -3  13  11        9.91       12.93        2.48 o
  -2  13  11      129.16      123.00       10.59 o
  -1  13  11       32.90       28.52        2.73 o
   0  13  11       50.69       65.95        3.99 o
   1  13  11       43.12       50.76        3.35 o
   2  13  11        7.15       11.79        2.53 <
   3  13  11        0.01        0.03        1.51 <
  -5  14  11       21.50       22.48        3.58 o
  -4  14  11       -0.39        0.26        1.70 <
  -3  14  11        3.82        4.64        2.71 <
  -2  14  11       41.44       48.18        5.29 o
  -1  14  11        6.97        3.24        3.88 <
   0  14  11        2.13        2.92        2.80 <
   1  14  11        2.64        1.80        1.61 o
   2  14  11       -3.79        0.48        3.57 <
   3  14  11        0.01        0.12        4.12 <
  -4  15  11       18.52       22.27        3.93 o
  -3  15  11       -2.09        3.48        4.18 <
  -2  15  11       23.40       30.82        4.81 o
  -1  15  11       82.23       84.04        6.42 o
   0  15  11       32.80       35.14        4.73 o
   1  15  11       60.19       56.49        4.62 o
   2  15  11       62.85       67.88        4.63 o
  -1  16  11       -1.34        5.89        5.57 <
   0  16  11       42.30       42.76        7.44 o
   1  16  11       86.53       92.66        9.65 o
  -8   0  12        1.97        2.10        2.18 <
  -7   0  12       18.06       22.40        2.03 o
  -6   0  12      152.95      151.49        6.19 o
  -5   0  12      385.06      402.81        8.29 o
  -4   0  12      243.76      228.09        7.65 o
  -3   0  12      441.51      438.74       14.44 o
  -2   0  12      145.73      148.76        5.79 o
  -1   0  12       14.18       15.25        1.85 o
   0   0  12       25.86       28.30        2.77 o
   1   0  12      286.36      281.83        6.28 o
   2   0  12      337.39      330.48       12.56 o
   3   0  12       21.11       20.72        1.90 o
   4   0  12      128.25      124.54        6.68 o
   5   0  12       25.00       22.83        3.45 o
   6   0  12       -1.86        0.26        2.78 <
  -8   1  12       40.44       43.01        3.01 o
  -7   1  12        4.42        5.87        1.32 o
  -6   1  12       58.05       57.21        1.90 o
  -5   1  12      664.66      626.34       10.59 o
  -4   1  12       18.49       16.13        1.60 o
  -3   1  12      328.66      321.76        7.05 o
  -2   1  12      295.17      310.16        6.88 o
  -1   1  12      181.91      181.71        4.44 o
   0   1  12        3.37        3.66        1.58 <
   1   1  12       38.91       45.93        1.71 o
   2   1  12        0.92        1.71        0.34 <
   3   1  12       47.43       51.43        2.50 o
   4   1  12       71.69       67.62        2.60 o
   5   1  12       32.19       31.01        2.48 o
   6   1  12       -0.07        0.13        0.85 <
  -8   2  12        0.06        0.04        0.76 <
  -7   2  12        1.21        2.68        0.86 o
  -6   2  12        3.13        4.50        1.06 o
  -5   2  12        0.10        0.16        0.30 o
  -4   2  12      222.67      232.66        4.64 o
  -3   2  12      272.67      269.73        6.21 o
  -2   2  12       25.20       24.21        1.67 o
  -1   2  12        6.77        6.43        0.97 o
   0   2  12       46.66       49.26        1.69 o
   1   2  12        4.98        5.43        1.01 o
   2   2  12       58.88       70.66        1.94 o
   3   2  12        6.28        7.70        0.95 o
   4   2  12        7.22        5.91        1.24 o
   5   2  12       17.69       16.25        2.86 o
   6   2  12        9.38       12.41        2.72 o
  -8   3  12        0.45        0.61        1.95 <
  -7   3  12       33.19       37.41        2.42 o
  -6   3  12        0.04        0.06        0.35 o
  -5   3  12       44.42       43.70        2.67 o
  -4   3  12       77.49       86.47        2.59 o
  -3   3  12     1014.69      991.82       17.48 o
  -2   3  12      947.20      924.03       15.93 o
  -1   3  12        1.32        1.10        0.36 o
   0   3  12      118.53      110.14        3.07 o
   1   3  12       10.77       12.50        1.19 o
   2   3  12        5.56        5.21        0.83 o
   3   3  12        5.74        5.52        0.88 o
   4   3  12      195.34      203.70        4.70 o
   5   3  12       18.45       18.64        3.32 o
   6   3  12        0.77        4.21        0.83 <
  -8   4  12        8.80        9.11        2.22 o
  -7   4  12        3.55        4.15        1.82 <
  -6   4  12        6.46        8.48        1.55 o
  -5   4  12      138.19      133.66        3.88 o
  -4   4  12      202.28      195.91        5.30 o
  -3   4  12       18.82       16.22        1.74 o
  -2   4  12       18.09       15.97        1.15 o
  -1   4  12      230.63      226.42        6.07 o
   0   4  12      513.14      499.81        8.50 o
   1   4  12      320.40      308.53        7.01 o
   2   4  12      576.71      548.54       10.62 o
   3   4  12       11.36       11.70        1.08 o
   4   4  12       11.43        6.38        1.76 o
   5   4  12       11.10        6.32        3.11 o
  -8   5  12       35.22       38.98        3.00 o
  -7   5  12       -0.42        1.30        1.49 <
  -6   5  12       42.38       48.50        3.26 o
  -5   5  12       33.16       33.68        2.16 o
  -4   5  12       43.87       40.95        2.49 o
  -3   5  12      831.07      796.60       15.15 o
  -2   5  12      109.35       89.82        3.69 o
  -1   5  12       61.03       55.03        2.03 o
   0   5  12      821.89      768.27       13.94 o
   1   5  12       15.72       14.06        1.37 o
   2   5  12      912.02      889.21       14.14 o
   3   5  12      118.47      113.09        3.08 o
   4   5  12        0.00        0.02        1.52 <
   5   5  12       60.41       57.99        4.82 o
  -8   6  12       18.20       14.80        3.68 o
  -7   6  12        2.69        4.12        2.90 <
  -6   6  12       74.31       66.57        4.67 o
  -5   6  12       31.41       34.78        2.72 o
  -4   6  12      490.37      462.34       10.39 o
  -3   6  12        2.00        1.35        0.71 o
  -2   6  12      142.75      137.84        3.43 o
  -1   6  12      149.63      119.86        5.17 o
   0   6  12       57.03       56.57        1.89 o
   1   6  12        9.86       10.50        1.22 o
   2   6  12       87.33       84.47        2.64 o
   3   6  12       43.84       49.46        1.92 o
   4   6  12        4.76        5.90        1.55 o
   5   6  12       12.62       15.49        3.00 o
  -7   7  12        3.06        3.58        2.30 <
  -6   7  12       11.21        5.82        3.42 o
  -5   7  12      104.21      106.06        5.94 o
  -4   7  12        0.37        0.51        0.24 o
  -3   7  12       58.95       55.48        2.64 o
  -2   7  12        0.45        0.21        2.11 <
  -1   7  12       30.11       29.01        1.78 o
   0   7  12        3.32        6.63        2.68 <
   1   7  12       -0.80        1.22        0.80 <
   2   7  12       19.21       21.96        1.64 o
   3   7  12        4.46        4.68        0.84 o
   4   7  12        9.62        7.82        2.59 o
   5   7  12        0.42        2.17        1.13 <
  -7   8  12       -2.37        5.01        3.39 <
  -6   8  12        7.35        6.99        3.94 <
  -5   8  12      111.08      110.79        5.24 o
  -4   8  12      568.40      533.22       18.22 o
  -3   8  12      134.17      122.19        4.03 o
  -2   8  12      121.17      108.32        3.89 o
  -1   8  12        1.20        1.04        1.42 <
   0   8  12       -0.34        0.07        1.75 <
   1   8  12      137.04      132.70        4.00 o
   2   8  12       89.78       90.46        2.61 o
   3   8  12        9.21       11.29        1.33 o
   4   8  12       -0.04        0.04        0.72 <
   5   8  12        0.20        0.59        1.11 <
  -7   9  12        9.44        9.94        4.26 <
  -6   9  12       60.72       51.13        4.47 o
  -5   9  12      102.53       95.46        4.99 o
  -4   9  12       22.50       22.35        3.43 o
  -3   9  12      290.06      266.68        8.67 o
  -2   9  12      108.03       95.42        4.16 o
  -1   9  12      203.91      198.44        5.41 o
   0   9  12      149.02      149.90        3.94 o
   1   9  12       55.77       63.48        2.53 o
   2   9  12      202.13      209.97        6.23 o
   3   9  12      104.54      109.50        4.01 o
   4   9  12       -0.14        0.27        1.33 <
  -7  10  12        0.68        1.46        4.57 <
  -6  10  12        2.02        3.44        2.67 <
  -5  10  12       15.23       15.80        3.32 o
  -4  10  12      107.95       93.40        5.23 o
  -3  10  12      259.13      254.14        8.16 o
  -2  10  12        0.77        0.63        0.46 <
  -1  10  12       89.75       73.79        4.16 o
   0  10  12       48.38       47.33        3.38 o
   1  10  12       19.88       18.74        1.88 o
   2  10  12       52.11       54.35        3.23 o
   3  10  12       68.36       74.28        3.76 o
   4  10  12       -0.37        0.01        0.85 <
  -6  11  12        3.94        1.97        3.42 <
  -5  11  12        5.95        8.02        2.07 o
  -4  11  12        1.28        1.53        3.23 <
  -3  11  12       10.87        9.09        2.25 o
  -2  11  12       44.19       45.58        4.19 o
  -1  11  12       58.55       45.13        4.41 o
   0  11  12       49.65       43.86        3.25 o
   1  11  12        7.52        6.03        1.31 o
   2  11  12       63.55       70.83        3.41 o
   3  11  12        4.80        6.78        1.33 o
   4  11  12       20.16       28.64        7.32 <
  -6  12  12       13.60       14.73        3.89 o
  -5  12  12        4.88        3.42        3.02 <
  -4  12  12      164.85      146.09        7.44 o
  -3  12  12       18.84       23.39        3.66 o
  -2  12  12       -1.15        1.37        5.79 <
  -1  12  12       77.73       75.53        4.05 o
   0  12  12       20.47       27.07        2.51 o
   1  12  12        7.64        9.14        1.61 o
   2  12  12        0.39        0.31        0.62 <
   3  12  12       12.34       12.64        3.13 o
  -5  13  12       27.36       28.84        4.58 o
  -4  13  12       11.84       11.03        3.19 o
  -3  13  12       49.37       48.52        3.92 o
  -2  13  12       86.38      102.71        6.10 o
  -1  13  12       28.42       30.84        4.78 o
   0  13  12       12.13       13.84        2.84 o
   1  13  12        0.46        3.18        2.77 <
   2  13  12       10.60        9.56        3.01 o
   3  13  12        9.53       11.35        2.74 o
  -4  14  12       53.38       48.47        5.34 o
  -3  14  12       22.91       31.36        4.66 o
  -2  14  12       17.57       21.26        5.04 o
  -1  14  12       12.19       23.24        3.97 o
   0  14  12       11.54       11.45        5.29 <
   1  14  12       14.59       17.08        2.72 o
   2  14  12       58.61       56.33        5.05 o
  -3  15  12       18.50       28.55        5.57 o
  -2  15  12        6.11        4.04        2.55 o
  -1  15  12       34.70       25.26        5.64 o
   1  15  12       -1.60        5.61        7.36 <
  -1  16  12       17.01       15.89        3.64 o
  -8   1  13       -2.02        3.18        3.06 <
  -7   1  13       27.19       32.51        2.60 o
  -6   1  13       43.56       49.96        1.98 o
  -5   1  13       68.14       71.10        2.27 o
  -4   1  13       43.99       39.64        2.04 o
  -3   1  13      100.27       94.77        3.27 o
  -2   1  13      643.02      623.45       13.51 o
  -1   1  13       11.26       11.13        0.97 o
   0   1  13       81.08       80.56        1.90 o
   1   1  13      226.23      238.04        4.27 o
   2   1  13      373.54      395.62        7.83 o
   3   1  13      103.60      111.97        5.12 o
   4   1  13      255.15      251.68        6.98 o
   5   1  13       22.88       19.22        3.82 o
  -8   2  13        5.66        9.13        4.19 <
  -7   2  13        2.42        3.90        1.58 <
  -6   2  13        0.87        1.08        0.26 o
  -5   2  13        9.99       10.58        1.46 o
  -4   2  13      222.39      215.96        5.27 o
  -3   2  13      685.16      670.13       13.50 o
  -2   2  13      140.95      136.73        3.49 o
  -1   2  13       11.33       13.39        1.16 o
   0   2  13       96.95      103.68        3.35 o
   1   2  13       76.79       67.88        2.93 o
   2   2  13      268.82      261.44        6.21 o
   3   2  13      321.21      313.12        6.29 o
   4   2  13        8.80        3.37        3.24 <
   5   2  13        7.34       12.67        3.56 <
  -8   3  13       21.97       24.38        4.14 o
  -7   3  13        2.06        1.21        1.70 <
  -6   3  13       20.66       23.89        2.50 o
  -5   3  13      301.76      282.36        6.55 o
  -4   3  13       51.99       55.54        2.09 o
  -3   3  13      499.07      498.82        8.92 o
  -2   3  13      395.40      362.33        9.00 o
  -1   3  13        3.14        2.90        1.34 o
   0   3  13      180.42      162.60        4.25 o
   1   3  13      393.30      383.85        7.97 o
   2   3  13        4.87        6.74        1.15 o
   3   3  13      141.11      134.96        3.58 o
   4   3  13       81.49       73.47        4.70 o
   5   3  13       32.35       30.08        4.19 o
  -8   4  13        0.35        0.81        0.98 <
  -7   4  13       15.17       16.62        3.14 o
  -6   4  13        8.89       10.36        2.41 o
  -5   4  13       91.98       82.38        4.05 o
  -4   4  13      165.43      156.39        4.52 o
  -3   4  13        1.90        1.83        0.51 o
  -2   4  13       73.80       79.97        2.43 o
  -1   4  13        6.29        5.90        0.99 o
   0   4  13       54.72       54.99        2.10 o
   1   4  13        3.60        4.31        0.79 o
   2   4  13      163.47      148.50        3.60 o
   3   4  13       88.70       89.32        2.49 o
   4   4  13       10.79       12.53        2.70 o
   5   4  13        0.48        1.29        1.11 <
  -8   5  13       -0.75        0.69        3.49 <
  -7   5  13       12.55       13.68        3.30 o
  -6   5  13       28.90       29.54        3.21 o
  -5   5  13      164.09      159.11        5.60 o
  -4   5  13       17.85       17.72        2.04 o
  -3   5  13       56.28       55.40        2.58 o
  -2   5  13      128.84      132.47        3.50 o
  -1   5  13      192.49      195.07        4.20 o
   0   5  13       65.14       62.97        2.03 o
   1   5  13      232.56      208.87        4.91 o
   2   5  13      263.45      252.92        5.67 o
   3   5  13       51.33       58.38        1.96 o
   4   5  13       63.93       65.65        3.83 o
   5   5  13       12.79       15.19        3.49 o
  -7   6  13       12.61       16.64        3.81 o
  -6   6  13      101.78      100.02        5.49 o
  -5   6  13      102.20       90.77        4.87 o
  -4   6  13      572.12      497.18       14.70 o
  -3   6  13      312.82      282.51        7.74 o
  -2   6  13       11.07       11.00        1.38 o
  -1   6  13       16.98       17.57        1.60 o
   0   6  13       -0.33        0.13        1.36 <
   1   6  13        2.82        2.17        0.75 o
   2   6  13      123.31      111.89        3.40 o
   3   6  13      110.14      112.79        3.18 o
   4   6  13       -1.89        0.96        2.73 <
   5   6  13       15.44       19.06        4.30 o
  -7   7  13       97.04       78.53        5.95 o
  -6   7  13       17.37       16.53        2.86 o
  -5   7  13      235.03      203.06        8.46 o
  -4   7  13      171.90      158.57        6.54 o
  -3   7  13        6.55        6.74        1.99 o
  -2   7  13      124.40      106.18        4.64 o
  -1   7  13        0.36        2.03        1.69 <
   0   7  13      483.77      444.95        9.36 o
   1   7  13      156.79      157.13        3.55 o
   2   7  13       14.80       14.92        1.45 o
   3   7  13       37.92       42.56        2.05 o
   4   7  13        1.40        1.33        2.68 <
  -7   8  13       22.07       16.94        4.24 o
  -6   8  13       22.52       23.85        3.17 o
  -5   8  13       44.94       39.09        3.89 o
  -4   8  13      208.69      196.86        7.53 o
  -3   8  13      144.50      127.69        6.39 o
  -2   8  13        9.54        9.94        1.84 o
  -1   8  13        4.85        4.21        0.88 o
   0   8  13       25.61       23.31        2.11 o
   1   8  13       24.91       22.66        1.83 o
   2   8  13       72.30       72.79        2.79 o
   3   8  13       97.07       98.06        3.91 o
   4   8  13       -0.22        0.90        1.40 <
  -7   9  13       11.41       13.08        4.17 o
  -6   9  13       14.35       11.25        3.73 o
  -5   9  13        2.67        3.84        1.94 <
  -4   9  13       10.12       11.27        3.33 o
  -3   9  13       83.75       66.24        4.17 o
  -2   9  13        0.03        0.04        0.42 o
  -1   9  13        3.07        2.71        0.98 o
   0   9  13       35.13       34.17        2.13 o
   1   9  13        2.04        1.52        0.57 o
   2   9  13       51.29       53.60        2.79 o
   3   9  13        0.39        0.53        0.65 <
   4   9  13        1.46        4.24        5.62 <
  -6  10  13       18.67       16.75        4.02 o
  -5  10  13       43.94       39.73        3.87 o
  -4  10  13      208.85      169.82        7.79 o
  -3  10  13       27.32       23.91        3.25 o
  -2  10  13       51.72       63.71        6.36 o
  -1  10  13       51.03       44.26        4.72 o
   0  10  13       -0.52        2.20        3.06 <
   1  10  13        5.20        7.00        1.93 o
   2  10  13      147.31      163.04        5.03 o
   3  10  13       87.44      108.31        5.72 o
  -6  11  13        4.39        3.72        3.70 <
  -5  11  13       16.65       20.82        3.05 o
  -4  11  13       15.30       17.53        2.42 o
  -3  11  13      110.27      104.90        6.28 o
  -2  11  13      262.28      236.23       11.61 o
  -1  11  13       63.97       63.37        5.46 o
   0  11  13       14.20       14.78        3.73 o
   1  11  13       45.66       54.37        4.97 o
   2  11  13       21.62       24.91        4.31 o
   3  11  13       33.98       37.31        3.61 o
  -5  12  13       -0.09        0.08        4.05 <
  -4  12  13       33.57       26.31        3.36 o
  -3  12  13      125.00      127.15        5.95 o
  -2  12  13        2.73        2.55        1.69 o
  -1  12  13       57.64       71.40        5.55 o
   0  12  13       -1.42        4.64        3.81 <
   1  12  13        6.58        3.62        3.40 <
   2  12  13      131.29      124.88        7.99 o
   3  12  13      126.15      137.48       12.73 o
  -4  13  13       -1.25        4.55        4.99 <
  -3  13  13       43.79       43.35        5.11 o
  -2  13  13        0.44        1.27        3.28 <
  -1  13  13        3.72        3.92        3.35 <
   0  13  13       -4.34        0.12        3.26 <
   1  13  13       15.34       19.52        4.84 o
   2  13  13        1.93        1.58        2.39 <
  -3  14  13       51.28       56.80        6.50 o
  -2  14  13        0.03        0.00        2.47 <
  -1  14  13        7.57        8.50        3.96 <
   0  14  13        6.86        2.39        4.83 <
   1  14  13       59.49       66.77        5.58 o
  -2  15  13      116.36      119.83       12.11 o
  -1  15  13       -1.41        1.05        2.74 <
   0  15  13       -0.80        0.49        3.97 <
  -8   0  14       89.88       86.74        7.19 o
  -7   0  14        5.64       14.19        7.45 <
  -6   0  14        3.02        4.12        1.05 o
  -5   0  14      104.17      107.46        3.84 o
  -4   0  14        1.17        1.14        0.77 o
  -3   0  14     1218.65     1191.79       34.33 o
  -2   0  14      968.82      919.69       27.78 o
  -1   0  14        1.66        1.39        1.94 <
   0   0  14       24.06       23.57        2.17 o
   1   0  14      163.12      177.70        5.24 o
   2   0  14        7.64        9.19        2.22 o
   3   0  14      361.35      338.27       18.38 o
   4   0  14       39.15       44.45        4.17 o
   5   0  14        0.92        0.01        4.02 <
  -8   1  14        9.05       11.63        3.21 o
  -7   1  14      181.77      159.91        8.11 o
  -6   1  14       35.55       38.71        2.15 o
  -5   1  14       75.96       77.25        3.26 o
  -4   1  14      175.69      179.55        5.26 o
  -3   1  14      234.26      237.40        6.59 o
  -2   1  14        3.61        5.80        1.71 <
  -1   1  14       35.47       37.18        1.67 o
   0   1  14       26.08       22.52        1.36 o
   1   1  14      214.23      211.89        4.45 o
   2   1  14      112.78      123.07        3.71 o
   3   1  14        2.24        2.92        1.25 o
   4   1  14       72.15       71.60        6.05 o
   5   1  14        3.39        3.68        2.77 <
  -8   2  14       11.40       10.98        3.77 o
  -7   2  14       41.75       41.46        4.80 o
  -6   2  14        1.60        1.84        0.72 o
  -5   2  14       32.38       31.11        2.88 o
  -4   2  14        1.44        1.85        2.89 <
  -3   2  14        0.00        0.00        1.00 <
  -2   2  14        0.76        0.84        0.23 o
  -1   2  14      368.11      366.96        6.19 o
   0   2  14       38.54       44.06        1.82 o
   1   2  14       21.35       24.73        1.38 o
   2   2  14       15.81       17.99        1.16 o
   3   2  14       20.68       24.11        1.82 o
   4   2  14        3.45        3.53        2.01 <
   5   2  14        0.23        1.55        0.93 <
  -8   3  14        1.06        2.37        2.71 <
  -7   3  14       47.82       45.76        3.83 o
  -6   3  14        6.80        9.83        1.54 o
  -5   3  14       85.36       93.73        2.83 o
  -4   3  14       35.34       39.39        2.12 o
  -3   3  14       19.36       19.51        1.34 o
  -2   3  14      137.26      134.67        3.87 o
  -1   3  14       83.76       75.66        3.97 o
   0   3  14        1.11        3.12        1.49 <
   1   3  14      205.67      189.43        5.08 o
   2   3  14      148.33      147.36        3.31 o
   3   3  14       72.48       70.99        3.29 o
   4   3  14      140.13      129.05        6.19 o
   5   3  14       -0.02        0.21        1.87 <
  -7   4  14       -0.64        1.69        3.67 <
  -6   4  14       -1.51        0.52        2.51 <
  -5   4  14       -1.42        0.51        1.84 <
  -4   4  14       90.40       89.06        3.90 o
  -3   4  14       22.21       18.89        1.81 o
  -2   4  14      378.74      323.51        7.16 o
  -1   4  14       52.86       55.17        2.68 o
   0   4  14        4.20        1.37        1.53 o
   1   4  14      141.90      127.58        3.82 o
   2   4  14       18.36       21.13        1.56 o
   3   4  14      167.63      164.58        4.56 o
   4   4  14      114.10      127.70        5.30 o
  -7   5  14       18.84       19.32        3.42 o
  -6   5  14       13.78       11.39        3.22 o
  -5   5  14        2.26        3.12        1.17 o
  -4   5  14      162.22      144.46        6.03 o
  -3   5  14       41.76       37.77        2.01 o
  -2   5  14       77.33       68.33        3.69 o
  -1   5  14      310.12      297.00        6.19 o
   0   5  14      223.83      201.87        4.80 o
   1   5  14      124.26      120.14        2.94 o
   2   5  14       12.67       12.21        1.33 o
   3   5  14        8.27        8.16        1.62 o
   4   5  14        0.00        0.00        1.20 <
  -7   6  14        1.51        2.29        2.49 <
  -6   6  14        0.02        0.03        3.34 <
  -5   6  14        2.23        3.87        1.52 o
  -4   6  14       14.74       20.50        2.79 o
  -3   6  14        2.91        3.72        1.05 o
  -2   6  14       14.78       12.62        1.39 o
  -1   6  14       36.65       42.90        2.06 o
   0   6  14       25.06       25.16        1.69 o
   1   6  14       80.27       66.44        3.95 o
   2   6  14       40.29       38.38        1.86 o
   3   6  14       48.45       44.89        3.22 o
   4   6  14       30.09       34.92        4.07 o
  -7   7  14        6.96       10.57        3.88 <
  -6   7  14        2.50        5.83        4.37 <
  -5   7  14       14.85       14.92        2.75 o
  -4   7  14       -0.05        0.26        1.28 <
  -3   7  14       13.23       13.87        2.03 o
  -2   7  14        8.79        9.09        1.76 o
  -1   7  14        1.56        1.39        0.54 o
   0   7  14       24.71       24.34        2.40 o
   1   7  14       37.72       36.98        1.72 o
   2   7  14        2.35        3.19        0.94 o
   3   7  14       -0.72        0.52        2.84 <
   4   7  14       10.91        1.20        7.06 <
  -7   8  14       24.68       29.16        3.85 o
  -6   8  14        4.61        5.74        2.21 o
  -5   8  14       15.88       10.72        3.16 o
  -4   8  14       43.99       48.27        3.45 o
  -3   8  14       38.30       35.26        3.01 o
  -2   8  14       31.87       27.40        3.18 o
  -1   8  14      144.31      149.57        4.31 o
   0   8  14       71.29       80.16        2.84 o
   1   8  14       25.31       22.30        2.00 o
   2   8  14       30.54       27.31        2.23 o
   3   8  14       47.65       54.19        2.78 o
   4   8  14       41.75       37.35        5.25 o
  -6   9  14        0.93        1.54        0.83 <
  -5   9  14       65.46       62.85        4.48 o
  -4   9  14      182.47      167.21        7.02 o
  -3   9  14      128.60      112.35        4.97 o
  -2   9  14       54.03       43.39        5.11 o
  -1   9  14      325.50      310.02       12.41 o
   0   9  14       66.13       65.05        3.39 o
   1   9  14       30.32       33.90        2.60 o
   2   9  14       31.86       37.56        2.37 o
   3   9  14       20.56       21.05        3.78 o
  -6  10  14       15.22       12.91        3.93 o
  -5  10  14        0.77        1.05        0.68 <
  -4  10  14        4.11        2.51        1.82 o
  -3  10  14      139.42      121.68        5.91 o
  -2  10  14      210.54      195.41        9.05 o
  -1  10  14        5.46        6.96        2.93 <
   0  10  14       -2.35        0.07        3.29 <
   1  10  14        9.73        9.10        2.00 o
   2  10  14       19.69       22.13        3.26 o
   3  10  14       82.51       95.85        5.74 o
  -5  11  14       -0.55        0.41        3.52 <
  -4  11  14        1.82        0.98        3.88 <
  -3  11  14        0.66        0.62        0.40 o
  -2  11  14        1.20        1.35        1.32 o
  -1  11  14        6.56        6.02        2.63 o
   0  11  14        4.23        4.39        4.81 <
   1  11  14       55.22       54.34        4.73 o
   2  11  14        4.38        4.90        2.41 <
  -4  12  14        0.02        0.00        1.27 <
  -3  12  14       11.13        9.92        5.09 <
  -2  12  14       17.21       18.26        4.20 o
  -1  12  14        1.92        4.50        5.20 <
   0  12  14       11.76       12.00        4.00 o
   1  12  14       -3.43        1.21        4.87 <
   2  12  14       14.26       16.45        4.17 o
  -3  13  14       46.34       44.08        6.27 o
  -2  13  14       18.06       19.35        5.07 o
  -1  13  14       16.49       14.60        3.81 o
   0  13  14        2.32        0.04        4.44 <
   1  13  14       35.72       47.59        5.10 o
  -2  14  14      119.34      117.08        8.91 o
  -1  14  14       26.35       23.38        4.54 o
   0  14  14        6.75        7.87        4.20 <
  -7   1  15       42.43       38.19        5.94 o
  -6   1  15        3.01        3.65        1.32 o
  -5   1  15        9.53       16.03        1.95 o
  -4   1  15       54.99       54.49        3.09 o
  -3   1  15      281.89      286.14        6.79 o
  -2   1  15       25.28       26.44        1.64 o
  -1   1  15      142.68      134.10        3.40 o
   0   1  15       53.05       55.05        1.85 o
   1   1  15       30.59       35.28        1.67 o
   2   1  15       97.14      103.47        2.92 o
   3   1  15        0.14        0.23        0.53 <
   4   1  15        5.50        6.88        3.74 <
  -7   2  15       56.40       48.50        4.75 o
  -6   2  15       11.47       15.25        2.53 o
  -5   2  15       40.13       42.14        3.15 o
  -4   2  15       26.24       24.38        2.07 o
  -3   2  15      271.48      257.15        6.62 o
  -2   2  15      455.54      418.92        8.43 o
  -1   2  15       54.80       57.13        2.16 o
   0   2  15        2.44        2.50        1.51 <
   1   2  15       34.52       36.39        1.59 o
   2   2  15        0.20        0.28        0.30 o
   3   2  15       48.23       49.64        2.86 o
   4   2  15      127.08      154.77        7.89 o
  -7   3  15        7.53        3.97        2.98 o
  -6   3  15       14.72       19.33        2.23 o
  -5   3  15        0.09        0.51        2.08 <
  -4   3  15       73.01       70.34        3.10 o
  -3   3  15      313.18      296.80        9.29 o
  -2   3  15       20.35       19.56        1.68 o
  -1   3  15      249.57      240.91        6.04 o
   0   3  15      176.68      163.10        5.09 o
   1   3  15        2.04        2.22        0.62 o
   2   3  15       48.13       50.37        2.39 o
   3   3  15      114.01      118.26        5.12 o
   4   3  15        9.76        8.88        4.30 <
  -7   4  15        0.34        0.91        1.51 <
  -6   4  15        6.26        4.58        3.10 <
  -5   4  15        3.65        4.88        1.19 o
  -4   4  15        0.05        0.25        2.24 <
  -3   4  15       55.83       51.33        3.25 o
  -2   4  15       57.44       52.84        2.25 o
  -1   4  15      247.14      235.26        6.02 o
   0   4  15        0.93        0.86        0.73 <
   1   4  15      136.85      132.54        3.55 o
   2   4  15        0.66        0.43        0.59 <
   3   4  15       10.65       10.81        2.46 o
   4   4  15        6.43        9.31        4.83 <
  -7   5  15       18.66       20.78        3.94 o
  -6   5  15       34.91       25.07        4.47 o
  -5   5  15        5.15        4.28        3.65 <
  -4   5  15       20.73       21.75        2.85 o
  -3   5  15      186.63      176.89        5.26 o
  -2   5  15       54.39       47.74        2.66 o
  -1   5  15       80.33       81.95        2.63 o
   0   5  15        1.19        1.81        1.42 <
   1   5  15       10.31       10.39        1.47 o
   2   5  15        7.84        6.41        1.39 o
   3   5  15       11.42       11.13        3.04 o
   4   5  15        4.50        0.65        3.68 <
  -7   6  15       19.30       15.57        3.79 o
  -6   6  15       14.83       15.92        2.83 o
  -5   6  15       19.52       22.74        3.30 o
  -4   6  15       53.75       56.83        4.66 o
  -3   6  15        8.97        9.68        1.81 o
  -2   6  15      243.06      226.73        6.60 o
  -1   6  15      719.72      701.69       13.45 o
   0   6  15        7.83        9.35        1.57 o
   1   6  15       44.80       47.85        2.13 o
   2   6  15        0.02        0.02        0.33 o
   3   6  15       16.68       17.56        3.96 o
   4   6  15       67.29       81.07        6.41 o
  -6   7  15      101.62      104.15        6.18 o
  -5   7  15       52.71       56.79        4.66 o
  -4   7  15      180.57      138.38        7.99 o
  -3   7  15      239.96      234.34       10.15 o
  -2   7  15       45.47       48.04        2.91 o
  -1   7  15       48.51       49.11        2.86 o
   0   7  15       18.69       19.92        1.88 o
   1   7  15        3.67        3.67        1.35 o
   2   7  15       26.68       23.68        2.52 o
   3   7  15      125.48      121.91        7.47 o
  -6   8  15       12.72        9.84        4.35 <
  -5   8  15       17.82       19.32        4.14 o
  -4   8  15       36.62       31.46        4.82 o
  -3   8  15        7.55        8.40        2.62 o
  -2   8  15      138.58      132.04        7.14 o
  -1   8  15      196.51      199.19        5.99 o
   0   8  15        0.15        0.70        2.64 <
   1   8  15        3.37        3.32        0.82 o
   2   8  15        9.69        7.24        2.98 o
  -6   9  15        0.00        0.00        0.79 <
  -5   9  15        0.02        0.07        3.24 <
  -4   9  15       33.28       36.13        4.58 o
  -3   9  15       19.39       18.34        4.00 o
  -2   9  15        2.63        2.13        1.79 o
  -1   9  15       13.13       12.88        2.77 o
   0   9  15       86.35       81.96        4.18 o
   1   9  15        5.19        4.58        1.65 o
   2   9  15       23.85       20.90        2.94 o
   3   9  15        6.88        8.89        4.43 <
  -5  10  15        0.74        0.97        0.75 <
  -4  10  15       25.33       31.19        4.56 o
  -3  10  15        1.15        1.16        1.47 o
  -2  10  15      153.24      133.75        8.83 o
  -1  10  15      103.50      114.27        6.29 o
   0  10  15       11.90        6.94        5.92 <
   1  10  15       33.97       38.51        3.61 o
   2  10  15        4.60        6.88        3.16 <
  -4  11  15       62.45       58.08        9.67 o
  -3  11  15       68.21       55.47        6.38 o
  -2  11  15       14.10       11.83        3.44 o
  -1  11  15       81.03       76.43        6.37 o
   0  11  15       15.02       19.81        4.76 o
   1  11  15        9.06        8.36        3.46 <
  -3  12  15       33.78       35.02        5.06 o
  -2  12  15      130.99      110.18        8.63 o
  -1  12  15        0.46        0.04        1.40 <
   0  12  15        6.76        3.47        4.13 <
   1  12  15        2.39        3.25        5.68 <
  -2  13  15       10.46        2.90        4.90 <
  -1  13  15        9.80        6.74        3.72 o
  -7   0  16      213.90      189.27       16.90 o
  -6   0  16      270.55      225.75       19.13 o
  -5   0  16       63.47       44.47        8.84 o
  -4   0  16        0.55        0.48        0.37 o
  -3   0  16        1.08        0.94        4.70 <
  -2   0  16        8.20        7.79        2.77 o
  -1   0  16      108.88      115.38        4.55 o
   0   0  16      244.73      234.05        5.74 o
   1   0  16      319.12      326.34       10.06 o
   2   0  16       20.88       16.13        3.97 o
   4   0  16        5.98       11.16        2.97 o
  -7   1  16        2.63        3.89        4.24 <
  -6   1  16        5.59        8.42        2.62 o
  -5   1  16       14.56       21.70        2.45 o
  -4   1  16      101.13       97.85        4.19 o
  -3   1  16      306.04      289.58        9.25 o
  -2   1  16      131.82      134.04        4.40 o
  -1   1  16       17.16       17.14        1.50 o
   0   1  16        6.06        7.45        1.39 o
   1   1  16        9.89       11.87        1.82 o
   2   1  16        0.32        0.10        0.67 <
   3   1  16       79.92       73.46        5.74 o
   4   1  16       19.04       21.28        3.92 o
  -7   2  16        4.09        6.07        2.23 o
  -6   2  16        5.77        3.83        3.35 <
  -5   2  16        4.18        5.37        2.37 <
  -4   2  16       24.23       24.72        3.60 o
  -3   2  16       36.64       29.45        2.98 o
  -2   2  16       16.16       21.57        1.70 o
  -1   2  16      111.11      104.74        3.11 o
   0   2  16        0.26        0.25        1.45 <
   1   2  16        0.97        0.95        0.33 o
   2   2  16        2.01        1.51        2.74 <
   3   2  16       14.89       13.71        4.51 o
  -7   3  16        0.08        0.53        1.01 <
  -6   3  16       12.92       13.42        3.62 o
  -5   3  16       23.11       25.06        2.68 o
  -4   3  16        0.29        0.46        0.38 o
  -3   3  16      183.36      180.28        8.06 o
  -2   3  16        6.49        7.00        1.00 o
  -1   3  16       64.99       72.56        2.94 o
   0   3  16       17.16       18.40        1.81 o
   1   3  16        1.94        1.68        0.56 o
   2   3  16       52.86       59.22        3.15 o
   3   3  16       -0.09        0.09        1.38 <
  -7   4  16       57.68       54.50        5.18 o
  -6   4  16       81.87       80.43        5.29 o
  -5   4  16        4.65        6.18        2.08 o
  -4   4  16        1.62        1.44        2.19 <
  -3   4  16        0.49        0.61        0.38 o
  -2   4  16        2.20        4.15        1.94 <
  -1   4  16       64.11       61.04        2.81 o
   0   4  16      234.54      212.86        4.86 o
   1   4  16        0.19        0.19        0.24 o
   2   4  16        2.26        3.28        1.13 o
   3   4  16        0.53        0.55        0.96 <
  -6   5  16       11.85       18.90        2.99 o
  -5   5  16      112.39       97.49        5.73 o
  -4   5  16       17.41       12.09        2.82 o
  -3   5  16        5.70        5.17        1.25 o
  -2   5  16      245.16      246.58        6.86 o
  -1   5  16       10.90       11.43        2.22 o
   0   5  16      107.95      108.62        3.00 o
   1   5  16        5.13        5.54        2.07 <
   2   5  16       61.71       63.90        3.43 o
   3   5  16       84.79       88.26        5.49 o
  -6   6  16        2.01        2.04        2.65 <
  -5   6  16        4.08        6.05        2.67 o
  -4   6  16       40.41       38.27        3.30 o
  -3   6  16        6.65        7.27        1.92 o
  -2   6  16       43.16       45.79        2.57 o
  -1   6  16       76.71       79.86        3.72 o
   0   6  16        5.76        5.71        2.37 <
   1   6  16       71.66       70.10        3.26 o
   2   6  16       16.25       11.19        3.42 o
   3   6  16       42.57       42.89        6.45 o
  -6   7  16       -5.26        0.78        3.62 <
  -5   7  16        7.91       12.62        5.77 <
  -4   7  16        0.28        0.30        1.95 <
  -3   7  16       10.17       12.98        2.98 o
  -2   7  16       34.40       36.25        3.66 o
  -1   7  16        5.63        7.58        2.70 <
   0   7  16       56.76       49.42        2.98 o
   1   7  16        0.02        0.02        0.31 o
   2   7  16       20.39       24.61        3.12 o
  -5   8  16        1.57        3.80        4.15 <
  -4   8  16       11.32       14.76        7.99 <
  -3   8  16        8.00        9.80        2.41 o
  -2   8  16      122.46      126.04        7.11 o
  -1   8  16      186.53      187.78        8.56 o
   0   8  16        4.37        3.09        3.24 <
   1   8  16        1.68        2.34        3.02 <
   2   8  16       18.53       19.88        3.28 o
  -5   9  16       70.34       76.57        6.36 o
  -4   9  16        9.41        9.85        5.20 <
  -3   9  16       23.25       26.68        5.08 o
  -2   9  16       72.14       82.37        6.66 o
  -1   9  16       71.75       83.03        6.22 o
   0   9  16       20.00       18.62        5.22 o
   1   9  16       33.64       39.00        3.89 o
   2   9  16       40.96       46.77        3.56 o
  -4  10  16        5.62        0.63        5.05 <
  -3  10  16        0.22        0.20        0.48 o
  -2  10  16       16.37       16.77        4.44 o
  -1  10  16       39.99       41.80        4.92 o
   0  10  16       21.17       23.77        4.39 o
   1  10  16       29.78       35.67        4.13 o
  -3  11  16       30.25       37.44        4.66 o
  -2  11  16        5.31        5.30        4.64 <
  -1  11  16       -0.32        1.53        5.30 <
   0  11  16        5.51        5.18        3.50 <
  -2  12  16       26.91       29.38        5.54 o
  -1  12  16        9.69       10.63        4.36 <
  -6   1  17       14.12       18.24        3.59 o
  -5   1  17       -0.01        0.06        5.68 <
  -4   1  17       58.32       68.38        6.57 o
  -3   1  17       29.58       30.11        4.85 o
  -2   1  17        3.20        3.41        1.27 o
  -1   1  17       13.87       18.40        2.39 o
   0   1  17       29.08       34.36        1.90 o
   1   1  17        0.65        1.01        0.29 o
   2   1  17       24.32       21.13        3.23 o
   3   1  17       14.68       26.27        3.80 o
  -6   2  17      110.38       95.08        6.09 o
  -5   2  17       11.06       13.93        2.61 o
  -4   2  17        1.00        0.18        0.69 <
  -3   2  17       50.05       55.14        3.90 o
  -2   2  17       87.69       89.37        4.46 o
  -1   2  17       28.06       28.19        4.13 o
   0   2  17      442.83      436.40        8.89 o
   1   2  17      188.76      220.35        6.98 o
   2   2  17       27.92       29.34        3.30 o
   3   2  17       10.50       10.75        3.30 o
  -6   3  17        3.47        1.58        2.50 <
  -5   3  17       12.75       18.12        3.24 o
  -4   3  17        0.04        0.10        0.56 <
  -3   3  17        0.37        0.54        0.36 o
  -2   3  17      177.13      162.65        6.89 o
  -1   3  17      166.93      177.54        8.04 o
   0   3  17        2.21        1.46        2.67 <
   1   3  17       46.10       51.73        2.67 o
   2   3  17        3.99        3.53        1.97 <
   3   3  17       10.88       19.93        6.38 <
  -6   4  17        7.54        7.19        2.61 o
  -5   4  17        4.64        3.82        2.97 <
  -4   4  17        2.51        3.76        2.73 <
  -3   4  17        2.91        2.51        1.52 o
  -2   4  17        3.71        6.68        2.19 <
  -1   4  17       66.84       71.67        3.66 o
   0   4  17        4.66        4.30        2.69 <
   1   4  17       32.53       29.12        3.26 o
   2   4  17       22.67       28.14        3.96 o
  -6   5  17        7.10        6.27        3.62 <
  -5   5  17        2.33        2.56        1.75 o
  -4   5  17       79.15       69.07        5.93 o
  -3   5  17       10.66       12.84        2.75 o
  -2   5  17       10.02       14.12        2.37 o
  -1   5  17        2.36        4.05        2.79 <
   0   5  17        2.97        3.41        2.97 <
   1   5  17        0.38        0.37        0.42 o
   2   5  17        8.86        7.10        2.92 o
  -5   6  17       20.45       22.61        5.30 o
  -4   6  17        3.29        3.58        3.85 <
  -3   6  17      132.93      118.72        8.01 o
  -2   6  17       29.94       31.58        4.23 o
  -1   6  17       92.63       86.49        4.54 o
   0   6  17      193.08      179.63        7.65 o
   1   6  17       13.29       16.52        2.97 o
   2   6  17        7.55        9.72        2.99 <
  -5   7  17       51.20       52.25        7.16 o
  -4   7  17       -4.26        2.01        3.60 <
  -3   7  17        0.40        0.30        7.53 <
  -2   7  17      410.93      372.19       24.07 o
  -1   7  17      246.45      234.84       11.53 o
   0   7  17        1.62        4.23        3.80 <
   1   7  17       43.43       46.94        3.60 o
   2   7  17        7.17        7.61        2.91 o
  -4   8  17       28.13       23.06        6.23 o
  -3   8  17        1.34        1.35        1.41 o
  -2   8  17        2.69        3.65        2.23 <
  -1   8  17       -3.62        0.73        3.72 <
   0   8  17       65.85       57.98        8.38 o
   1   8  17       16.51       16.33        3.53 o
  -4   9  17        3.65        7.33        6.90 <
  -3   9  17       24.86       27.20        6.70 o
  -2   9  17        1.56        0.81        1.88 <
  -1   9  17        7.05        5.52        2.56 o
   0   9  17        9.86       12.26        3.46 o
   1   9  17       19.61       18.23        3.77 o
  -3  10  17        2.08        2.21        1.58 o
  -2  10  17       -0.37        0.13        1.14 <
  -1  10  17       35.87       33.96        4.40 o
   0  10  17       -1.99        2.94        4.41 <
  -2  11  17       24.27       22.77        5.81 o
  -5   0  18      234.05      216.71       18.60 o
  -4   0  18      108.72       92.83       11.32 o
  -3   0  18       43.65       37.60        7.61 o
  -2   0  18       77.20       72.15        8.34 o
  -1   0  18       15.55       15.40        6.40 <
   0   0  18      156.11      139.89       11.71 o
   1   0  18      195.29      181.50       12.86 o
  -5   1  18        3.42        4.90        2.46 <
  -4   1  18       17.48       20.94        2.93 o
  -3   1  18       36.95       41.45        3.66 o
  -2   1  18        7.95        3.30        4.23 <
  -1   1  18      152.52      162.67        8.34 o
   0   1  18      110.69      114.41        5.24 o
   1   1  18        3.42        2.04        2.16 o
   2   1  18       14.47       11.17        5.20 <
  -5   2  18        8.05       10.48        2.83 o
  -4   2  18        2.96        7.82        4.47 <
  -3   2  18       47.51       52.04        5.28 o
  -2   2  18        4.83        2.24        3.06 <
  -1   2  18        6.62        6.19        1.77 o
   0   2  18        3.24        8.30        3.48 <
   1   2  18        0.01        0.01        0.76 o
   2   2  18       39.52       44.82        7.86 o
  -5   3  18        2.52        2.19        2.88 <
  -4   3  18        7.06        8.03        2.84 o
  -3   3  18        4.50        8.93        3.27 <
  -2   3  18        7.74        8.28        2.80 o
  -1   3  18        4.45        3.43        1.80 o
   0   3  18       94.65       91.43        5.91 o
   1   3  18        7.56        4.61        3.45 <
   2   3  18       67.39       61.98        8.76 o
  -5   4  18       16.45       22.29        4.35 o
  -4   4  18       61.48       67.08        6.11 o
  -3   4  18        1.05        2.98        3.93 <
  -2   4  18       46.00       48.93        3.39 o
  -1   4  18        0.06        0.07        0.75 <
   0   4  18       79.49       79.33        4.48 o
   1   4  18       23.57       30.07        3.23 o
   2   4  18        4.93        0.89        4.57 <
  -5   5  18       10.52       13.64        4.59 <
  -4   5  18       16.42       13.42        6.02 <
  -3   5  18        0.07        0.04        0.89 <
  -2   5  18      124.21      112.73        7.17 o
  -1   5  18       70.83       81.86        4.38 o
   0   5  18        2.46        0.45        2.74 <
   1   5  18        0.01        0.01        0.69 <
  -4   6  18        8.41       13.87        4.97 <
  -3   6  18        0.23        0.50        1.37 <
  -2   6  18        2.29        2.43        2.49 <
  -1   6  18        7.72        8.21        3.75 <
   0   6  18       -1.46        0.00        3.52 <
   1   6  18       11.63        8.96        2.30 o
  -4   7  18       -1.73        0.80        3.56 <
  -3   7  18       15.05       11.94        3.82 o
  -2   7  18        0.01        0.01        1.17 <
  -1   7  18       17.34       17.25        3.46 o
   0   7  18        2.18        4.15        4.51 <
  -3   8  18       27.05       25.60        5.53 o
  -2   8  18        9.01        8.70        4.18 <
  -1   8  18       15.71       18.68        4.56 o
   0   8  18       -1.51        1.08        4.00 <
  -2   9  18       27.73       27.64        4.89 o
  -1   9  18      141.75      146.24        8.55 o
  -4   1  19        5.16        4.66        3.55 <
  -3   1  19        2.22        2.30        1.57 o
  -2   1  19       20.87       27.90        4.57 o
  -1   1  19       28.10       29.86        4.65 o
   0   1  19      168.49      166.40        8.43 o
   1   1  19        3.05        2.12        3.71 <
  -4   2  19      124.33      126.28        8.53 o
  -3   2  19       -1.79        3.76        5.91 <
  -2   2  19        0.31        0.48        1.07 <
  -1   2  19       65.27       66.63        7.50 o
   0   2  19        6.98        5.38        4.52 <
   1   2  19       42.36       46.39        3.62 o
  -4   3  19        2.84        5.79        3.55 <
  -3   3  19        5.74        8.53        3.99 <
  -2   3  19        9.88        8.52        4.41 <
  -1   3  19        0.00        0.00        4.18 <
   0   3  19       26.13       31.46        3.44 o
   1   3  19       50.28       54.18        3.30 o
  -4   4  19       -0.72        0.69        1.62 <
  -3   4  19        5.96        4.73        4.92 <
  -2   4  19        9.26       11.35        3.35 o
  -1   4  19        0.14        0.25        0.89 <
   0   4  19       -1.79        0.01        3.80 <
  -3   5  19        2.61        3.74        2.18 o
  -2   5  19       -0.31        0.42        2.41 <
  -1   5  19        9.42       11.63        5.84 <
   0   5  19       27.86       26.25        4.28 o
  -3   6  19       23.75       20.36        4.18 o
  -2   6  19        9.18        8.56        3.80 <
  -1   6  19       52.65       57.19        5.80 o
  -2   7  19       28.15       35.15        4.69 o
  -3   0  20       13.64       14.78        5.04 <
  -2   0  20        8.58        1.12        5.84 <
  -1   0  20       71.92       84.20        7.73 o
  -3   1  20        0.98        4.53        1.37 <
  -2   1  20        0.07        0.02        0.86 <
  -1   1  20       21.05       21.21        4.71 o
  -3   2  20       17.43       14.69        5.73 o
  -2   2  20       11.30       12.57        3.33 o
  -1   2  20        0.00        0.00        1.19 <
  -3   3  20       46.83       42.05        5.46 o
  -2   3  20        2.32        2.47        2.02 o
